# Supplementary material for: A third polymorph of N,N′-bis­(pyridin-2-yl)benzene-1,4-diamine
Source: Acta Crystallogr Sect E Struct Rep Online. 2011 Oct 29;67(Pt 11):o3095. doi: 10.1107/S1600536811044539 (PMC3247481; doi:10.1107/S1600536811044539)
Supplement: Supplementary file 1 [file e-67-o3095-sup1.cif]

##############################################################################
#                                                                            #
# This CIF contains the data in a paper accepted for publication in          #
# Acta Crystallographica Section E. It conforms to the requirements of       #
# Notes for Authors for Acta Crystallographica Section E, and has been       #
# peer reviewed under the auspices of the IUCr Commission on Journals.       #
#                                                                            #
# Full details of the Crystallographic Information File format               #
# are given in the paper "The Crystallographic Information File (CIF):       #
# a New Standard Archive File for Crystallography" by S. R. Hall, F. H.      #
# Allen and I. D. Brown [Acta Cryst. (1991), A47, 655-685].                  #
#                                                                            #
# The current version of the core CIF dictionary is obtainable from          #
# ftp://ftp.iucr.org/pub/cif_core.dic.                                       #
#                                                                            #
# Software is freely available for graphical display of the structure(s)     #
# in this CIF. For information consult the CIF software page                 #
# http://www.iucr.org/resources/cif/software.                                #
#                                                                            #
# This file may be used for bona fide research purposes within the           #
# scientific community so long as proper attribution is given to the journal # 
# article from which it was obtained.                                        #
#                                                                            #
##############################################################################
data_global
_audit_creation_method     SHELXL-97
_journal_date_recd_electronic     2011-10-21
_journal_date_accepted     2011-10-25
_journal_name_full     'Acta Crystallographica, Section E'
_journal_year     2011
_journal_volume     67
_journal_issue     11
_journal_page_first     o3095
_journal_page_last     o3095
_journal_paper_category     QO
_journal_coeditor_code     RZ2657
_publ_contact_author_name     'Maria Gdaniec'
_publ_contact_author_address
;
Faculty of Chemistry
Adam Mickiewicz University
60-780 Pozna\'n
Poland
;
_publ_contact_author_email     'magdan@amu.edu.pl'
_publ_contact_author_fax     '048 61 8658008'
_publ_contact_author_phone     '048 61 8291273'
_publ_section_title
;
A third polymorph of <i>N</i>,<i>N</i>'-bis(pyridin-2-yl)benzene-1,4-diamine
;
loop_
    _publ_author_name
    _publ_author_address
    'Wicher, Barbara'
;
Faculty of Chemistry
Adam Mickiewicz University
60-780 Pozna\'n
Poland
;
    'Gdaniec, Maria'
;
Faculty of Chemistry
Adam Mickiewicz University
60-780 Pozna\'n
Poland
;
data_I
_audit_creation_method     SHELXL-97
_chemical_name_systematic
;
<i>N</i>,<i>N</i>'-bis(pyridin-2-yl)benzene-1,4-diamine
;
_chemical_name_common     ?
_chemical_formula_moiety     'C16 H14 N4'
_chemical_formula_sum     'C16 H14 N4'
_chemical_formula_iupac     'C16 H14 N4'
_chemical_formula_weight     262.31
_chemical_melting_point     479
_symmetry_cell_setting     monoclinic
_symmetry_space_group_name_H-M     'P 21/c'
_symmetry_space_group_name_Hall     '-P 2ybc'
loop_
    _symmetry_equiv_pos_as_xyz
    'x, y, z'
    '-x, y+1/2, -z+1/2'
    '-x, -y, -z'
    'x, -y-1/2, z-1/2'
_cell_length_a     7.2534(2)
_cell_length_b     20.8270(6)
_cell_length_c     9.0681(3)
_cell_angle_alpha     90.00
_cell_angle_beta     106.746(4)
_cell_angle_gamma     90.00
_cell_volume     1311.79(7)
_cell_formula_units_Z     4
_cell_measurement_reflns_used     6262
_cell_measurement_theta_min     2.12
_cell_measurement_theta_max     75.77
_cell_measurement_temperature     295(2)
_exptl_crystal_description     plate
_exptl_crystal_colour     colourless
_exptl_crystal_size_max     0.2
_exptl_crystal_size_mid     0.2
_exptl_crystal_size_min     0.05
_exptl_crystal_density_diffrn     1.328
_exptl_crystal_density_meas     ?
_exptl_crystal_density_method     'not measured'
_exptl_crystal_F_000     552
_exptl_absorpt_coefficient_mu     0.652
_exptl_absorpt_correction_type     multi-scan
_exptl_absorpt_process_details
;
(CrysAlis PRO; Agilent, 2010)
;
_exptl_absorpt_correction_T_min     0.799
_exptl_absorpt_correction_T_max     1.000
_exptl_special_details     ?
_diffrn_ambient_temperature     295(2)
_diffrn_radiation_type     CuK\a
_diffrn_radiation_wavelength     1.54178
_diffrn_radiation_source     'Nova Cu X-ray Source'
_diffrn_radiation_monochromator     mirror
_diffrn_measurement_device_type     'Oxford Diffraction SuperNova'
_diffrn_measurement_method     \w
_diffrn_detector_area_resol_mean     ?
_diffrn_reflns_number     10413
_diffrn_reflns_av_R_equivalents     0.0193
_diffrn_reflns_av_sigmaI/netI     0.0103
_diffrn_reflns_theta_min     6.37
_diffrn_reflns_theta_max     68.24
_diffrn_reflns_theta_full     68.24
_diffrn_measured_fraction_theta_max     0.998
_diffrn_measured_fraction_theta_full     0.998
_diffrn_reflns_limit_h_min     -8
_diffrn_reflns_limit_h_max     8
_diffrn_reflns_limit_k_min     -25
_diffrn_reflns_limit_k_max     25
_diffrn_reflns_limit_l_min     -10
_diffrn_reflns_limit_l_max     10
_diffrn_standards_number     0
_diffrn_standards_interval_count     0
_diffrn_standards_interval_time     0
_diffrn_standards_decay_%     0
_refine_special_details
;
Refinement of <i>F</i>^2^ against ALL reflections. The weighted <i>R</i>-factor
<i>wR</i> and goodness of fit <i>S</i> are based on <i>F</i>^2^, conventional
<i>R</i>-factors <i>R</i> are based on <i>F</i>, with <i>F</i> set to zero for
negative <i>F</i>^2^. The threshold expression of <i>F</i>^2^ >
\s(<i>F</i>^2^) is used only for calculating <i>R</i>-factors(gt) <i>etc</i>.
and is not relevant to the choice of reflections for refinement.
<i>R</i>-factors based on <i>F</i>^2^ are statistically about twice as large
as those based on <i>F</i>, and <i>R</i>- factors based on ALL data will be
even larger.
;
_reflns_number_total     2398
_reflns_number_gt     2221
_reflns_threshold_expression     I>2/s(I)
_refine_ls_structure_factor_coef     Fsqd
_refine_ls_matrix_type     full
_refine_ls_R_factor_all     0.0371
_refine_ls_R_factor_gt     0.0353
_refine_ls_wR_factor_gt     0.0922
_refine_ls_wR_factor_ref     0.0936
_refine_ls_goodness_of_fit_ref     1.069
_refine_ls_restrained_S_all     1.069
_refine_ls_number_reflns     2398
_refine_ls_number_parameters     181
_refine_ls_number_restraints     0
_refine_ls_hydrogen_treatment     constr
_refine_ls_weighting_scheme     calc
_refine_ls_weighting_details
         'calc w=1/[\s^2^(Fo^2^)+(0.0478P)^2^+0.2155P] where P=(Fo^2^+2Fc^2^)/3'
_atom_sites_solution_hydrogens     geom
_atom_sites_solution_primary     direct
_atom_sites_solution_secondary     difmap
_refine_ls_shift/su_max     0.000
_refine_ls_shift/su_mean     0.000
_refine_diff_density_max     0.112
_refine_diff_density_min     -0.188
_refine_ls_extinction_method     none
_refine_ls_extinction_coef     ?
loop_
    _atom_type_symbol
    _atom_type_description
    _atom_type_scat_dispersion_real
    _atom_type_scat_dispersion_imag
    _atom_type_scat_source
    'C' 'C' 0.0181 0.0091
                         'International Tables Vol C Tables 4.2.6.8 and 6.1.1.4'
    'H' 'H' 0.0000 0.0000
                         'International Tables Vol C Tables 4.2.6.8 and 6.1.1.4'
    'N' 'N' 0.0311 0.0180
                         'International Tables Vol C Tables 4.2.6.8 and 6.1.1.4'
_computing_data_collection     'CrysAlis PRO (Agilent, 2010)'
_computing_cell_refinement     'CrysAlis PRO (Agilent, 2010)'
_computing_data_reduction     'CrysAlis PRO (Agilent, 2010)'
_computing_structure_solution     'SIR2004 (Burla <i>et al.</i>, 2005)'
_computing_structure_refinement     'SHELXL97 (Sheldrick, 2008)'
_computing_molecular_graphics
;
ORTEP-3 for Windows (Farrugia, 1997) and
Mercury (Macrae <i>et al.</i>, 2006)
;
_computing_publication_material     'SHELXL97 (Sheldrick, 2008)'
loop_
    _atom_site_type_symbol
    _atom_site_label
    _atom_site_fract_x
    _atom_site_fract_y
    _atom_site_fract_z
    _atom_site_U_iso_or_equiv
    _atom_site_adp_type
    _atom_site_calc_flag
    _atom_site_refinement_flags
    _atom_site_occupancy
    _atom_site_symmetry_multiplicity
    _atom_site_disorder_assembly
    _atom_site_disorder_group
    N N2 0.18091(14) 0.15267(5) 0.53715(10) 0.0434(2) Uani d . 1 1 . .
    N N7 0.34929(14) 0.13813(5) 0.36249(10) 0.0453(2) Uani d . 1 1 . .
    H H7N 0.4266 0.1142 0.4380 0.054 Uiso d R 1 1 . .
    N N14 0.53458(15) 0.12536(5) -0.19925(11) 0.0521(3) Uani d . 1 1 . .
    H H14N 0.4314 0.1319 -0.2811 0.063 Uiso d R 1 1 . .
    N N16 0.63876(14) 0.06275(5) -0.36845(10) 0.0458(2) Uani d . 1 1 . .
    C C1 0.18087(15) 0.15794(5) 0.38962(12) 0.0382(2) Uani d . 1 1 . .
    C C3 0.02222(18) 0.17053(6) 0.57328(14) 0.0500(3) Uani d . 1 1 . .
    H H3 0.0216 0.1663 0.6752 0.060 Uiso calc R 1 1 . .
    C C4 -0.13952(18) 0.19473(7) 0.46964(16) 0.0572(3) Uani d . 1 1 . .
    H H4 -0.2462 0.2071 0.5000 0.069 Uiso calc R 1 1 . .
    C C5 -0.13771(18) 0.19995(7) 0.31846(16) 0.0581(3) Uani d . 1 1 . .
    H H5 -0.2449 0.2161 0.2448 0.070 Uiso calc R 1 1 . .
    C C6 0.02097(17) 0.18144(6) 0.27640(13) 0.0486(3) Uani d . 1 1 . .
    H H6 0.0224 0.1844 0.1744 0.058 Uiso calc R 1 1 . .
    C C8 0.39192(15) 0.13618(5) 0.22059(12) 0.0387(3) Uani d . 1 1 . .
    C C9 0.34861(17) 0.18587(5) 0.11355(13) 0.0435(3) Uani d . 1 1 . .
    H H9 0.2842 0.2220 0.1332 0.052 Uiso calc R 1 1 . .
    C C10 0.40017(17) 0.18215(6) -0.02162(12) 0.0445(3) Uani d . 1 1 . .
    H H10 0.3685 0.2157 -0.0920 0.053 Uiso calc R 1 1 . .
    C C11 0.49825(15) 0.12933(5) -0.05437(12) 0.0406(3) Uani d . 1 1 . .
    C C12 0.54745(16) 0.08080(5) 0.05517(13) 0.0425(3) Uani d . 1 1 . .
    H H12 0.6177 0.0457 0.0380 0.051 Uiso calc R 1 1 . .
    C C13 0.49368(16) 0.08396(5) 0.18909(13) 0.0419(3) Uani d . 1 1 . .
    H H13 0.5262 0.0505 0.2597 0.050 Uiso calc R 1 1 . .
    C C15 0.67958(16) 0.08914(5) -0.22815(12) 0.0418(3) Uani d . 1 1 . .
    C C17 0.7754(2) 0.02598(6) -0.39897(15) 0.0539(3) Uani d . 1 1 . .
    H H17 0.7477 0.0068 -0.4955 0.065 Uiso calc R 1 1 . .
    C C18 0.9526(2) 0.01483(7) -0.29741(16) 0.0603(4) Uani d . 1 1 . .
    H H18 1.0408 -0.0122 -0.3228 0.072 Uiso calc R 1 1 . .
    C C19 0.99619(18) 0.04509(7) -0.15578(15) 0.0574(3) Uani d . 1 1 . .
    H H19 1.1173 0.0402 -0.0855 0.069 Uiso calc R 1 1 . .
    C C20 0.85928(17) 0.08235(7) -0.11991(14) 0.0506(3) Uani d . 1 1 . .
    H H20 0.8858 0.1028 -0.0249 0.061 Uiso calc R 1 1 . .
loop_
    _atom_site_aniso_label
    _atom_site_aniso_U_11
    _atom_site_aniso_U_22
    _atom_site_aniso_U_33
    _atom_site_aniso_U_12
    _atom_site_aniso_U_13
    _atom_site_aniso_U_23
    N2 0.0485(5) 0.0489(5) 0.0360(5) 0.0011(4) 0.0174(4) 0.0017(4)
    N7 0.0482(5) 0.0582(6) 0.0316(5) 0.0106(4) 0.0148(4) 0.0050(4)
    N14 0.0529(6) 0.0744(7) 0.0294(5) 0.0220(5) 0.0123(4) 0.0021(4)
    N16 0.0504(6) 0.0555(6) 0.0349(5) 0.0066(4) 0.0177(4) 0.0011(4)
    C1 0.0431(6) 0.0385(5) 0.0343(5) -0.0050(4) 0.0132(4) -0.0027(4)
    C3 0.0539(7) 0.0573(7) 0.0456(6) -0.0034(5) 0.0253(5) -0.0006(5)
    C4 0.0427(6) 0.0708(9) 0.0636(8) -0.0016(6) 0.0242(6) -0.0007(6)
    C5 0.0386(6) 0.0760(9) 0.0563(8) -0.0020(6) 0.0081(5) 0.0052(6)
    C6 0.0438(6) 0.0638(7) 0.0365(6) -0.0053(5) 0.0090(5) -0.0002(5)
    C8 0.0403(6) 0.0454(6) 0.0313(5) 0.0006(4) 0.0117(4) -0.0013(4)
    C9 0.0497(6) 0.0445(6) 0.0392(6) 0.0108(5) 0.0174(5) 0.0014(5)
    C10 0.0505(6) 0.0488(6) 0.0352(6) 0.0122(5) 0.0139(5) 0.0080(5)
    C11 0.0409(6) 0.0511(6) 0.0302(5) 0.0054(5) 0.0108(4) -0.0014(4)
    C12 0.0465(6) 0.0415(6) 0.0411(6) 0.0078(5) 0.0150(5) -0.0023(4)
    C13 0.0474(6) 0.0413(6) 0.0377(6) 0.0046(5) 0.0134(5) 0.0051(4)
    C15 0.0471(6) 0.0488(6) 0.0335(5) 0.0057(5) 0.0178(5) 0.0048(4)
    C17 0.0630(8) 0.0606(7) 0.0455(7) 0.0103(6) 0.0273(6) -0.0004(5)
    C18 0.0604(8) 0.0689(8) 0.0618(8) 0.0204(6) 0.0337(7) 0.0123(7)
    C19 0.0445(7) 0.0763(9) 0.0538(7) 0.0105(6) 0.0180(6) 0.0175(6)
    C20 0.0489(7) 0.0660(8) 0.0373(6) 0.0036(5) 0.0131(5) 0.0023(5)
_geom_special_details
;
All e.s.d.'s (except the e.s.d. in the dihedral angle between two l.s. planes)
are estimated using the full covariance matrix. The cell e.s.d.'s are taken
into account individually in the estimation of e.s.d.'s in distances, angles
and torsion angles; correlations between e.s.d.'s in cell parameters are only
used when they are defined by crystal symmetry. An approximate (isotropic)
treatment of cell e.s.d.'s is used for estimating e.s.d.'s involving l.s.
planes.
;
loop_
    _geom_bond_atom_site_label_1
    _geom_bond_atom_site_label_2
    _geom_bond_site_symmetry_2
    _geom_bond_distance
    _geom_bond_publ_flag
    N2 C3 . 1.3372(15) ?
    N2 C1 . 1.3422(13) ?
    N7 C1 . 1.3771(14) ?
    N7 C8 . 1.4079(13) ?
    N7 H7N . 0.9001 ?
    N14 C15 . 1.3793(14) ?
    N14 C11 . 1.4148(14) ?
    N14 H14N . 0.9000 ?
    N16 C15 . 1.3385(14) ?
    N16 C17 . 1.3427(15) ?
    C1 C6 . 1.3974(16) ?
    C3 C4 . 1.3706(19) ?
    C3 H3 . 0.9300 ?
    C4 C5 . 1.3790(18) ?
    C4 H4 . 0.9300 ?
    C5 C6 . 1.3681(18) ?
    C5 H5 . 0.9300 ?
    C6 H6 . 0.9300 ?
    C8 C13 . 1.3895(15) ?
    C8 C9 . 1.3916(15) ?
    C9 C10 . 1.3829(15) ?
    C9 H9 . 0.9300 ?
    C10 C11 . 1.3879(16) ?
    C10 H10 . 0.9300 ?
    C11 C12 . 1.3898(16) ?
    C12 C13 . 1.3799(15) ?
    C12 H12 . 0.9300 ?
    C13 H13 . 0.9300 ?
    C15 C20 . 1.3947(16) ?
    C17 C18 . 1.3682(19) ?
    C17 H17 . 0.9300 ?
    C18 C19 . 1.383(2) ?
    C18 H18 . 0.9300 ?
    C19 C20 . 1.3713(18) ?
    C19 H19 . 0.9300 ?
    C20 H20 . 0.9300 ?
loop_
    _geom_angle_atom_site_label_1
    _geom_angle_atom_site_label_2
    _geom_angle_atom_site_label_3
    _geom_angle_site_symmetry_1
    _geom_angle_site_symmetry_3
    _geom_angle
    _geom_angle_publ_flag
    C3 N2 C1 . . 117.93(10) ?
    C1 N7 C8 . . 127.71(9) ?
    C1 N7 H7N . . 114.8 ?
    C8 N7 H7N . . 115.3 ?
    C15 N14 C11 . . 124.37(9) ?
    C15 N14 H14N . . 115.1 ?
    C11 N14 H14N . . 115.1 ?
    C15 N16 C17 . . 117.13(10) ?
    N2 C1 N7 . . 114.09(10) ?
    N2 C1 C6 . . 121.52(10) ?
    N7 C1 C6 . . 124.39(10) ?
    N2 C3 C4 . . 124.16(11) ?
    N2 C3 H3 . . 117.9 ?
    C4 C3 H3 . . 117.9 ?
    C3 C4 C5 . . 117.34(12) ?
    C3 C4 H4 . . 121.3 ?
    C5 C4 H4 . . 121.3 ?
    C6 C5 C4 . . 120.31(12) ?
    C6 C5 H5 . . 119.8 ?
    C4 C5 H5 . . 119.8 ?
    C5 C6 C1 . . 118.73(11) ?
    C5 C6 H6 . . 120.6 ?
    C1 C6 H6 . . 120.6 ?
    C13 C8 C9 . . 117.73(10) ?
    C13 C8 N7 . . 118.69(10) ?
    C9 C8 N7 . . 123.44(10) ?
    C10 C9 C8 . . 120.81(10) ?
    C10 C9 H9 . . 119.6 ?
    C8 C9 H9 . . 119.6 ?
    C9 C10 C11 . . 121.35(10) ?
    C9 C10 H10 . . 119.3 ?
    C11 C10 H10 . . 119.3 ?
    C10 C11 C12 . . 117.74(10) ?
    C10 C11 N14 . . 119.28(10) ?
    C12 C11 N14 . . 122.89(10) ?
    C13 C12 C11 . . 120.99(10) ?
    C13 C12 H12 . . 119.5 ?
    C11 C12 H12 . . 119.5 ?
    C12 C13 C8 . . 121.32(10) ?
    C12 C13 H13 . . 119.3 ?
    C8 C13 H13 . . 119.3 ?
    N16 C15 N14 . . 115.68(10) ?
    N16 C15 C20 . . 122.22(10) ?
    N14 C15 C20 . . 122.07(10) ?
    N16 C17 C18 . . 124.33(12) ?
    N16 C17 H17 . . 117.8 ?
    C18 C17 H17 . . 117.8 ?
    C17 C18 C19 . . 117.84(12) ?
    C17 C18 H18 . . 121.1 ?
    C19 C18 H18 . . 121.1 ?
    C20 C19 C18 . . 119.38(12) ?
    C20 C19 H19 . . 120.3 ?
    C18 C19 H19 . . 120.3 ?
    C19 C20 C15 . . 118.97(12) ?
    C19 C20 H20 . . 120.5 ?
    C15 C20 H20 . . 120.5 ?
loop_
    _geom_torsion_atom_site_label_1
    _geom_torsion_atom_site_label_2
    _geom_torsion_atom_site_label_3
    _geom_torsion_atom_site_label_4
    _geom_torsion_site_symmetry_1
    _geom_torsion_site_symmetry_2
    _geom_torsion_site_symmetry_3
    _geom_torsion_site_symmetry_4
    _geom_torsion
    _geom_torsion_publ_flag
    C3 N2 C1 N7 . . . . -179.60(10) ?
    C3 N2 C1 C6 . . . . 0.15(16) ?
    C8 N7 C1 N2 . . . . 178.25(10) ?
    C8 N7 C1 C6 . . . . -1.49(19) ?
    C1 N2 C3 C4 . . . . -0.97(18) ?
    N2 C3 C4 C5 . . . . 0.9(2) ?
    C3 C4 C5 C6 . . . . -0.1(2) ?
    C4 C5 C6 C1 . . . . -0.7(2) ?
    N2 C1 C6 C5 . . . . 0.65(18) ?
    N7 C1 C6 C5 . . . . -179.63(12) ?
    C1 N7 C8 C13 . . . . -139.63(12) ?
    C1 N7 C8 C9 . . . . 44.73(17) ?
    C13 C8 C9 C10 . . . . 2.02(17) ?
    N7 C8 C9 C10 . . . . 177.69(11) ?
    C8 C9 C10 C11 . . . . -0.71(18) ?
    C9 C10 C11 C12 . . . . -1.57(18) ?
    C9 C10 C11 N14 . . . . 175.07(11) ?
    C15 N14 C11 C10 . . . . 157.24(12) ?
    C15 N14 C11 C12 . . . . -26.30(18) ?
    C10 C11 C12 C13 . . . . 2.54(17) ?
    N14 C11 C12 C13 . . . . -173.97(11) ?
    C11 C12 C13 C8 . . . . -1.25(17) ?
    C9 C8 C13 C12 . . . . -1.05(17) ?
    N7 C8 C13 C12 . . . . -176.94(10) ?
    C17 N16 C15 N14 . . . . -178.51(11) ?
    C17 N16 C15 C20 . . . . 3.62(18) ?
    C11 N14 C15 N16 . . . . 145.45(11) ?
    C11 N14 C15 C20 . . . . -36.68(18) ?
    C15 N16 C17 C18 . . . . -1.0(2) ?
    N16 C17 C18 C19 . . . . -2.2(2) ?
    C17 C18 C19 C20 . . . . 2.9(2) ?
    C18 C19 C20 C15 . . . . -0.5(2) ?
    N16 C15 C20 C19 . . . . -2.90(19) ?
    N14 C15 C20 C19 . . . . 179.36(12) ?
loop_
    _geom_hbond_atom_site_label_D
    _geom_hbond_atom_site_label_H
    _geom_hbond_atom_site_label_A
    _geom_hbond_site_symmetry_A
    _geom_hbond_distance_DH
    _geom_hbond_distance_HA
    _geom_hbond_distance_DA
    _geom_hbond_angle_DHA
    N7 H7N N16 1_556 0.90 2.25 3.1423(13) 175
    N14 H14N N2 1_554 0.90 2.12 3.0141(14) 175
_iucr_refine_instructions_details
;
TITL b73 in P2(1)/c
CELL  1.54178   7.2534  20.8270   9.0681   90.000  106.746   90.000
ZERR     4.00   0.0002   0.0006   0.0003    0.000    0.004    0.000
LATT   1
SYMM  - X, 1/2 + Y, 1/2 - Z
SFAC  C    H    N
UNIT  64   56   16
MERG   2
shel 7 .83
EQIV $1 X, Y, Z+1
EQIV $2 X, Y, Z-1
HTAB N7 N16_$1
HTAB N14 N2_$2
Mpla c15 n16 c17 c18 c19 c20 n14
mpla c8 c9 c10 c11 c12 c13
mpla n7 c1 n2 c3 c4 c5 c6
FMAP   2
PLAN   20
ACTA
BOND   $H
CONF
L.S.   4
TEMP    22.00
WGHT    0.047800    0.215500
FVAR       9.07114
N2    3    0.180915    0.152671    0.537148    11.00000    0.04851    0.04894 =
         0.03603    0.00173    0.01740    0.00105
N7    3    0.349294    0.138128    0.362485    11.00000    0.04817    0.05821 =
         0.03163    0.00504    0.01483    0.01061
AFIX   3
H7N   2    0.426604    0.114218    0.438015    11.00000   -1.20000
AFIX   0
N14   3    0.534583    0.125361   -0.199246    11.00000    0.05285    0.07442 =
         0.02943    0.00213    0.01234    0.02197
AFIX   3
H14N  2    0.431363    0.131861   -0.281146    11.00000   -1.20000
AFIX   0
N16   3    0.638763    0.062747   -0.368450    11.00000    0.05041    0.05553 =
         0.03489    0.00113    0.01766    0.00662
C1    1    0.180867    0.157941    0.389621    11.00000    0.04308    0.03852 =
         0.03434   -0.00272    0.01325   -0.00495
C3    1    0.022221    0.170530    0.573281    11.00000    0.05394    0.05733 =
         0.04558   -0.00056    0.02533   -0.00341
AFIX  43
H3    2    0.021561    0.166257    0.675214    11.00000   -1.20000
AFIX   0
C4    1   -0.139524    0.194733    0.469635    11.00000    0.04272    0.07085 =
         0.06356   -0.00074    0.02423   -0.00159
AFIX  43
H4    2   -0.246234    0.207142    0.500043    11.00000   -1.20000
AFIX   0
C5    1   -0.137712    0.199950    0.318458    11.00000    0.03857    0.07600 =
         0.05631    0.00520    0.00809   -0.00203
AFIX  43
H5    2   -0.244857    0.216127    0.244750    11.00000   -1.20000
AFIX   0
C6    1    0.020969    0.181440    0.276396    11.00000    0.04376    0.06385 =
         0.03653   -0.00025    0.00896   -0.00526
AFIX  43
H6    2    0.022388    0.184440    0.174403    11.00000   -1.20000
AFIX   0
C8    1    0.391923    0.136175    0.220587    11.00000    0.04029    0.04540 =
         0.03129   -0.00129    0.01165    0.00058
C9    1    0.348612    0.185872    0.113548    11.00000    0.04966    0.04452 =
         0.03916    0.00142    0.01744    0.01078
AFIX  43
H9    2    0.284204    0.222032    0.133153    11.00000   -1.20000
AFIX   0
C10   1    0.400172    0.182150   -0.021623    11.00000    0.05051    0.04881 =
         0.03524    0.00801    0.01386    0.01224
AFIX  43
H10   2    0.368472    0.215728   -0.092022    11.00000   -1.20000
AFIX   0
C11   1    0.498254    0.129331   -0.054373    11.00000    0.04086    0.05110 =
         0.03022   -0.00136    0.01079    0.00537
C12   1    0.547452    0.080800    0.055172    11.00000    0.04655    0.04148 =
         0.04110   -0.00228    0.01501    0.00776
AFIX  43
H12   2    0.617673    0.045670    0.037964    11.00000   -1.20000
AFIX   0
C13   1    0.493675    0.083956    0.189089    11.00000    0.04739    0.04127 =
         0.03766    0.00514    0.01337    0.00462
AFIX  43
H13   2    0.526186    0.050462    0.259670    11.00000   -1.20000
AFIX   0
C15   1    0.679579    0.089144   -0.228147    11.00000    0.04706    0.04882 =
         0.03348    0.00477    0.01778    0.00572
C17   1    0.775361    0.025979   -0.398974    11.00000    0.06301    0.06056 =
         0.04549   -0.00043    0.02725    0.01028
AFIX  43
H17   2    0.747701    0.006824   -0.495536    11.00000   -1.20000
AFIX   0
C18   1    0.952562    0.014829   -0.297412    11.00000    0.06038    0.06893 =
         0.06183    0.01231    0.03368    0.02041
AFIX  43
H18   2    1.040801   -0.012220   -0.322794    11.00000   -1.20000
AFIX   0
C19   1    0.996194    0.045091   -0.155779    11.00000    0.04450    0.07625 =
         0.05379    0.01748    0.01797    0.01052
AFIX  43
H19   2    1.117255    0.040215   -0.085521    11.00000   -1.20000
AFIX   0
C20   1    0.859283    0.082354   -0.119912    11.00000    0.04891    0.06599 =
         0.03735    0.00229    0.01308    0.00356
AFIX  43
H20   2    0.885847    0.102779   -0.024890    11.00000   -1.20000
HKLF    4
REM  b73 in P2(1)/c
REM R1 =  0.0353 for   2221 Fo > 4sig(Fo)  and  0.0371 for all   2398 data
REM    181 parameters refined using      0 restraints
END
WGHT      0.0478      0.2156
REM Highest difference peak  0.112,  deepest hole -0.188,  1-sigma level  0.035
Q1    1   0.3436  0.2417  0.1549  11.00000  0.05    0.11
Q2    1   0.6686 -0.0126 -0.5266  11.00000  0.05    0.10
Q3    1   0.4673  0.0871 -0.1946  11.00000  0.05    0.10
Q4    1   0.4917  0.1205  0.2230  11.00000  0.05    0.10
;
