# Supplementary material for: A third polymorph of N,N′-bis­(pyridin-2-yl)benzene-1,4-diamine
Source: Acta Crystallogr Sect E Struct Rep Online. 2011 Oct 29;67(Pt 11):o3095. doi: 10.1107/S1600536811044539 (PMC3247481; doi:10.1107/S1600536811044539)
Supplement: Supplementary file 2 [file e-67-o3095-Isup2.hkl]

# 
# h,k,l, Fc-squared, Fo-squared, sigma(Fo-squared) and status flag 
# 
data_I
_shelx_title ' b73 in P2(1)/c' 
_shelx_refln_list_code          4 
_shelx_F_calc_maximum      117.97 
_exptl_crystal_F_000       552.00 
_reflns_d_resolution_high  0.8300 
 
loop_ 
 _symmetry_equiv_pos_as_xyz 
 'x, y, z' 
 '-x, y+1/2, -z+1/2' 
 '-x, -y, -z' 
 'x, -y-1/2, z-1/2' 
 
_cell_length_a     7.2534 
_cell_length_b    20.8270 
_cell_length_c     9.0681 
_cell_angle_alpha  90.000 
_cell_angle_beta  106.746 
_cell_angle_gamma  90.000 
 
_shelx_F_squared_multiplier     1.000 
 
loop_ 
 _refln_index_h 
 _refln_index_k 
 _refln_index_l 
 _refln_F_squared_calc 
 _refln_F_squared_meas 
 _refln_F_squared_sigma 
 _refln_observed_status 
   1   0   0      715.21      712.75      2.55 o 
   2   0   0     4183.95     3916.07     24.78 o 
   3   0   0        5.59        5.99      0.30 o 
   4   0   0       53.08       51.28      0.76 o 
   5   0   0      267.42      252.68      3.61 o 
   6   0   0     1123.16     1126.91     12.27 o 
   7   0   0        0.10        0.10      0.27 o 
   8   0   0       82.25       83.14      0.81 o 
   1   1   0      704.85      689.00      1.76 o 
   2   1   0     2074.95     1930.37      3.28 o 
   3   1   0       52.05       51.19      0.64 o 
   4   1   0       21.12       18.96      0.41 o 
   5   1   0        1.10        1.34      0.27 o 
   6   1   0      751.77      769.02      9.62 o 
   7   1   0       10.34       11.51      0.31 o 
   8   1   0        8.48        9.17      0.25 o 
   1   2   0      285.99      296.34      2.28 o 
   2   2   0      355.71      350.71      1.00 o 
   3   2   0       48.67       47.13      0.51 o 
   4   2   0      476.12      472.40      3.47 o 
   5   2   0       38.08       42.32      1.35 o 
   6   2   0        8.23        8.03      0.31 o 
   7   2   0       41.84       42.28      0.59 o 
   8   2   0        1.26        0.73      0.17 o 
   1   3   0     1379.49     1266.88     13.46 o 
   2   3   0     1288.91     1225.30      9.39 o 
   3   3   0      218.08      237.91      1.79 o 
   4   3   0       29.62       30.97      0.69 o 
   5   3   0       40.19       39.65      1.05 o 
   6   3   0        3.73        4.01      0.25 o 
   7   3   0       39.11       39.56      0.62 o 
   8   3   0       12.25       12.93      0.54 o 
   0   4   0    13037.65    11459.69     45.06 o 
   1   4   0     8932.68     8050.17     72.32 o 
   2   4   0      790.17      708.39      5.85 o 
   3   4   0      585.56      576.48      7.56 o 
   4   4   0       48.56       48.27      0.70 o 
   5   4   0       10.46       10.37      0.57 o 
   6   4   0      251.89      255.66      3.34 o 
   7   4   0       22.73       24.51      0.43 o 
   8   4   0        0.01        0.08      0.33 o 
   1   5   0    12604.85    11697.27     75.24 o 
   2   5   0      435.11      401.12      3.03 o 
   3   5   0      434.91      415.14      3.22 o 
   4   5   0       16.48       11.49      0.35 o 
   5   5   0      203.78      194.30      1.03 o 
   6   5   0      439.44      449.33      5.05 o 
   7   5   0       37.41       38.03      0.78 o 
   8   5   0        8.11        8.28      0.46 o 
   0   6   0     4230.51     3832.59     69.02 o 
   1   6   0     5088.20     4815.83     28.40 o 
   2   6   0       11.27       11.72      0.35 o 
   3   6   0      252.90      258.19      3.02 o 
   4   6   0        3.37        5.76      0.28 o 
   5   6   0      806.55      793.63      4.53 o 
   6   6   0        0.57        0.43      0.18 o 
   7   6   0        0.04        0.11      0.20 o 
   8   6   0        0.52        1.12      0.24 o 
   1   7   0      178.74      181.59      0.93 o 
   2   7   0      176.91      174.93      1.55 o 
   3   7   0      133.98      136.52      1.07 o 
   4   7   0        0.01        0.12      0.23 o 
   5   7   0        1.53        2.02      0.15 o 
   6   7   0        3.37        3.69      0.20 o 
   7   7   0       70.96       75.02      1.05 o 
   8   7   0        0.89        1.23      0.23 o 
   0   8   0     2343.79     2284.11     22.98 o 
   1   8   0     1218.60     1165.28      4.18 o 
   2   8   0       16.50       16.60      0.28 o 
   3   8   0      306.94      298.84      2.50 o 
   4   8   0      223.00      214.99      1.98 o 
   5   8   0       94.38       91.95      0.94 o 
   6   8   0       90.80       95.14      1.45 o 
   7   8   0       99.24      109.17      2.92 o 
   1   9   0     1818.42     1793.72     11.54 o 
   2   9   0       94.05       84.44      0.74 o 
   3   9   0       66.75       61.07      0.69 o 
   4   9   0       80.46       73.19      0.95 o 
   5   9   0      723.63      742.67      4.55 o 
   6   9   0       96.75       97.28      1.35 o 
   7   9   0        0.03        0.13      0.25 o 
   0  10   0        0.17        0.52      0.23 o 
   1  10   0       15.39       12.05      0.22 o 
   2  10   0       35.80       36.64      0.66 o 
   3  10   0       45.49       49.77      0.86 o 
   4  10   0        5.57        6.81      0.69 o 
   5  10   0      369.88      365.60      3.75 o 
   6  10   0       11.90       11.88      0.28 o 
   7  10   0       27.40       29.85      0.75 o 
   1  11   0      603.49      598.53      3.93 o 
   2  11   0     1514.72     1489.95     16.42 o 
   3  11   0       26.64       20.27      0.54 o 
   4  11   0       79.86       84.88      0.92 o 
   5  11   0        7.31        7.43      0.26 o 
   6  11   0       12.25       12.16      0.28 o 
   7  11   0       28.57       30.79      0.71 o 
   0  12   0      101.43      123.93      1.16 o 
   1  12   0      197.59      170.60      1.03 o 
   2  12   0        5.62        7.36      0.29 o 
   3  12   0        0.35        0.24      0.25 o 
   4  12   0        3.01        2.16      0.18 o 
   5  12   0        0.30        0.38      0.20 o 
   6  12   0        8.22        8.14      0.31 o 
   7  12   0        0.04        0.15      0.17 o 
   1  13   0       34.43       33.68      0.55 o 
   2  13   0        8.55        6.14      0.40 o 
   3  13   0       33.90       39.30      0.48 o 
   4  13   0       15.65       16.78      0.51 o 
   5  13   0        0.05        0.00      0.25 o 
   6  13   0        0.20        0.37      0.20 o 
   7  13   0        3.33        4.07      0.24 o 
   0  14   0      127.66      119.23      3.11 o 
   1  14   0      414.63      384.02      2.03 o 
   2  14   0       59.17       52.06      1.22 o 
   3  14   0      207.16      214.06      1.48 o 
   4  14   0      104.43      108.23      0.82 o 
   5  14   0       29.37       29.58      0.72 o 
   6  14   0        0.82        1.33      0.18 o 
   1  15   0       25.81       25.47      0.71 o 
   2  15   0       65.84       66.02      0.93 o 
   3  15   0       56.00       58.92      0.49 o 
   4  15   0       91.43       93.14      0.69 o 
   5  15   0       40.05       41.41      1.00 o 
   6  15   0        0.36        0.46      0.16 o 
   0  16   0       54.45       56.59      0.60 o 
   1  16   0      234.28      234.39      1.49 o 
   2  16   0      256.97      244.62      2.13 o 
   3  16   0      128.46      127.10      0.81 o 
   4  16   0       43.24       44.87      0.60 o 
   5  16   0        6.18        5.84      0.23 o 
   6  16   0        0.92        0.60      0.14 o 
   1  17   0       43.79       46.23      0.37 o 
   2  17   0      396.56      395.99      3.83 o 
   3  17   0        0.29        0.28      0.21 o 
   4  17   0       47.21       51.82      0.49 o 
   5  17   0        5.31        7.60      0.23 o 
   6  17   0       16.17       13.69      0.45 o 
   0  18   0      548.35      564.04      2.14 o 
   1  18   0      200.92      212.34      0.84 o 
   2  18   0        2.30        2.42      0.20 o 
   3  18   0       42.50       43.56      0.79 o 
   4  18   0       21.59       22.91      0.37 o 
   5  18   0       12.03       11.88      0.26 o 
   1  19   0        0.07        0.45      0.20 o 
   2  19   0       42.36       42.83      0.43 o 
   3  19   0        0.13        0.64      0.25 o 
   4  19   0        1.57        1.18      0.23 o 
   5  19   0        0.01       -0.04      0.17 o 
   0  20   0       70.02       70.35      1.03 o 
   1  20   0       93.62       99.91      0.77 o 
   2  20   0      114.45      111.74      0.79 o 
   3  20   0        5.10        3.21      0.26 o 
   4  20   0       60.20       62.67      0.49 o 
   5  20   0        5.56        7.37      0.23 o 
   1  21   0        0.03        0.01      0.23 o 
   2  21   0       53.10       53.27      1.12 o 
   3  21   0       32.40       27.78      0.37 o 
   4  21   0       66.14       67.23      0.51 o 
   0  22   0       71.96       80.53      1.30 o 
   1  22   0       86.76       89.92      0.90 o 
   2  22   0       56.69       61.77      0.59 o 
   3  22   0       90.13       88.95      1.11 o 
   4  22   0        1.90        2.83      0.14 o 
   1  23   0       15.54       14.76      0.47 o 
   2  23   0       42.62       45.28      0.47 o 
   3  23   0       14.62       16.78      0.28 o 
   0  24   0        5.04        4.54      0.31 o 
   1  24   0        4.67        3.31      0.24 o 
   2  24   0       41.99       44.76      0.47 o 
  -8   1   1        1.04        0.84      0.22 o 
  -7   1   1       94.52      100.67      1.84 o 
  -6   1   1       72.68       76.67      0.67 o 
  -5   1   1      337.58      339.09      2.43 o 
  -4   1   1      374.79      394.24      1.72 o 
  -3   1   1       15.46       13.75      0.30 o 
  -2   1   1      676.56      627.21      2.05 o 
  -1   1   1      603.64      567.33      5.57 o 
   1   1   1    13917.61    12076.92     30.56 o 
   2   1   1     6176.47     5913.33     21.23 o 
   3   1   1      711.92      776.41      1.69 o 
   4   1   1        3.61        6.28      1.24 o 
   5   1   1       52.15       53.61      0.92 o 
   6   1   1       46.59       51.17      0.49 o 
   7   1   1        1.78        1.65      0.26 o 
   8   1   1       15.77       16.72      0.77 o 
  -8   2   1        7.03        6.82      0.29 o 
  -7   2   1      106.21      107.92      2.27 o 
  -6   2   1        4.20        4.90      0.21 o 
  -5   2   1      139.65      147.21      1.19 o 
  -4   2   1      764.32      792.24      4.68 o 
  -3   2   1        1.22        1.13      0.14 o 
  -2   2   1      596.14      617.48      1.30 o 
  -1   2   1       88.90       91.18      0.60 o 
   0   2   1       54.98       41.72      0.36 o 
   1   2   1      678.02      634.02      8.81 o 
   2   2   1      861.07      852.99     10.27 o 
   3   2   1        6.19       10.96      0.35 o 
   4   2   1        0.28       -0.11      0.28 o 
   5   2   1        4.74        6.55      0.30 o 
   6   2   1        0.47        0.18      0.21 o 
   7   2   1      160.99      150.46      1.00 o 
   8   2   1        7.24        6.69      0.65 o 
  -8   3   1        0.03        0.09      0.19 o 
  -7   3   1       45.13       47.03      0.72 o 
  -6   3   1      141.60      129.63      1.21 o 
  -5   3   1      192.55      199.43      1.39 o 
  -4   3   1        9.80        9.63      0.31 o 
  -3   3   1      611.93      647.70      3.05 o 
  -2   3   1     1468.62     1356.82     16.08 o 
  -1   3   1     5942.79     5460.65     35.04 o 
   0   3   1      480.75      449.82      4.15 o 
   1   3   1     7961.92     7321.84     77.79 o 
   2   3   1     2821.55     2861.96     35.79 o 
   3   3   1       24.03       26.34      0.48 o 
   4   3   1       41.08       49.82      1.10 o 
   5   3   1       20.05       16.15      0.31 o 
   6   3   1      188.53      194.98      1.86 o 
   7   3   1      112.23      108.14      1.01 o 
   8   3   1       17.03       18.44      0.72 o 
  -8   4   1        4.70        3.72      0.21 o 
  -7   4   1       95.80      103.86      2.58 o 
  -6   4   1      783.62      791.46     12.48 o 
  -5   4   1      236.74      228.30      1.50 o 
  -4   4   1      216.13      242.58      1.35 o 
  -3   4   1       58.83       62.64      0.42 o 
  -2   4   1       78.49       70.76      0.58 o 
  -1   4   1     1267.58     1218.87     10.12 o 
   0   4   1    10689.24     9487.84    104.39 o 
   1   4   1     3148.78     2921.39     17.18 o 
   2   4   1     1005.14      875.18     15.69 o 
   3   4   1     2704.70     2674.84     20.42 o 
   4   4   1      481.42      477.79      4.38 o 
   5   4   1       12.54       13.54      0.24 o 
   6   4   1        3.05        3.13      0.26 o 
   7   4   1        1.37        1.89      0.21 o 
  -8   5   1        4.29        3.72      0.25 o 
  -7   5   1       18.18       18.27      0.42 o 
  -6   5   1       32.03       29.64      0.47 o 
  -5   5   1      638.77      665.10      2.87 o 
  -4   5   1       92.95      105.00      0.92 o 
  -3   5   1     1343.93     1413.52      7.18 o 
  -2   5   1       63.99       73.12      0.89 o 
  -1   5   1     4343.88     4078.16     27.50 o 
   0   5   1     4151.84     3799.75     24.98 o 
   1   5   1        7.44        2.90      0.26 o 
   2   5   1      582.23      589.89      8.00 o 
   3   5   1     2295.35     2291.29     29.13 o 
   4   5   1      367.02      348.42      2.45 o 
   5   5   1       35.37       35.34      0.37 o 
   6   5   1      272.73      283.56      3.99 o 
   7   5   1       34.68       38.91      0.48 o 
  -8   6   1        0.01        0.30      0.24 o 
  -7   6   1       10.31       11.17      0.25 o 
  -6   6   1        1.11        1.44      0.22 o 
  -5   6   1       23.88       22.87      0.70 o 
  -4   6   1      290.18      297.17      1.74 o 
  -3   6   1     2030.43     2084.28     11.07 o 
  -2   6   1      154.79      144.39      1.45 o 
  -1   6   1     5916.70     5557.49     26.17 o 
   0   6   1        7.65       12.24      0.20 o 
   1   6   1     3083.39     2877.37     21.63 o 
   2   6   1       92.20      102.64      0.71 o 
   3   6   1      456.05      465.58      2.94 o 
   4   6   1        0.55        0.68      0.24 o 
   5   6   1      658.33      644.28      4.10 o 
   6   6   1       22.65       25.40      0.55 o 
   7   6   1       17.50       18.26      0.36 o 
  -8   7   1       47.97       51.21      2.02 o 
  -7   7   1        2.62        2.51      0.21 o 
  -6   7   1        3.83        2.94      0.20 o 
  -5   7   1       20.16       20.35      0.31 o 
  -4   7   1      193.64      201.33      1.68 o 
  -3   7   1      312.94      338.44      1.58 o 
  -2   7   1       98.86      101.56      1.03 o 
  -1   7   1        1.58        0.83      0.11 o 
   0   7   1     2380.21     2172.81     13.03 o 
   1   7   1      615.95      580.32      5.00 o 
   2   7   1       63.15       74.11      0.77 o 
   3   7   1      113.01      108.60      1.25 o 
   4   7   1       61.51       63.64      0.77 o 
   5   7   1      219.10      218.84      1.70 o 
   6   7   1       16.46       15.57      0.39 o 
   7   7   1        0.04        0.03      0.21 o 
  -8   8   1        0.27        0.73      0.20 o 
  -7   8   1       21.62       26.19      0.94 o 
  -6   8   1       53.55       52.27      0.92 o 
  -5   8   1      125.95      114.96      1.46 o 
  -4   8   1      555.89      561.48      2.78 o 
  -3   8   1       73.41       82.47      0.75 o 
  -2   8   1      129.81      130.53      1.09 o 
  -1   8   1        5.45        5.14      0.16 o 
   0   8   1       89.75       77.22      0.83 o 
   1   8   1      698.02      688.71      5.00 o 
   2   8   1     1253.29     1277.69     14.10 o 
   3   8   1      208.52      200.94      2.43 o 
   4   8   1      239.18      226.12      1.98 o 
   5   8   1       39.73       39.19      0.49 o 
   6   8   1       11.60       12.13      0.66 o 
   7   8   1       33.54       38.81      0.87 o 
  -8   9   1        2.92        2.87      0.20 o 
  -7   9   1        3.77        3.95      0.27 o 
  -6   9   1       16.26       18.49      0.52 o 
  -5   9   1      158.78      157.73      0.77 o 
  -4   9   1       25.07       27.24      0.60 o 
  -3   9   1       77.31       99.39      0.84 o 
  -2   9   1        0.08        2.02      0.22 o 
  -1   9   1        0.23        0.77      0.11 o 
   0   9   1      410.05      422.13      3.24 o 
   1   9   1      138.83      129.28      0.88 o 
   2   9   1        0.80        1.08      0.24 o 
   3   9   1      133.41      145.89      2.05 o 
   4   9   1        2.85        2.74      0.34 o 
   5   9   1       33.00       29.37      0.40 o 
   6   9   1      102.21       92.34      1.92 o 
   7   9   1        7.85        9.65      0.27 o 
  -7  10   1        5.33        5.92      0.33 o 
  -6  10   1        2.98        2.31      0.20 o 
  -5  10   1       62.37       61.44      0.81 o 
  -4  10   1      351.89      339.48      3.47 o 
  -3  10   1      718.38      747.38      5.10 o 
  -2  10   1     3193.33     3244.38      5.57 o 
  -1  10   1       12.66        9.58      0.18 o 
   0  10   1      300.23      291.22      2.26 o 
   1  10   1        5.20        2.94      0.23 o 
   2  10   1        5.60        4.15      0.26 o 
   3  10   1      112.85      112.27      1.64 o 
   4  10   1      890.26      903.65     10.59 o 
   5  10   1      128.84      126.94      1.11 o 
   6  10   1       25.77       22.55      0.74 o 
   7  10   1       23.58       20.03      0.39 o 
  -7  11   1        2.98        3.64      0.25 o 
  -6  11   1        9.24        8.43      0.22 o 
  -5  11   1       10.42       10.19      0.28 o 
  -4  11   1       15.70       14.90      0.46 o 
  -3  11   1       40.37       45.53      0.63 o 
  -2  11   1        1.96        1.05      0.18 o 
  -1  11   1      559.45      578.92      2.21 o 
   0  11   1      206.44      215.89      1.37 o 
   1  11   1      440.04      434.63      2.80 o 
   2  11   1      748.34      737.91      7.36 o 
   3  11   1       78.10       74.69      1.15 o 
   4  11   1      635.36      631.12      2.45 o 
   5  11   1       14.11       14.06      0.30 o 
   6  11   1        0.01       -0.05      0.26 o 
   7  11   1       43.47       43.69      1.30 o 
  -7  12   1        0.51        0.45      0.24 o 
  -6  12   1        7.57        8.92      0.25 o 
  -5  12   1       24.02       22.91      0.36 o 
  -4  12   1       67.45       71.31      1.12 o 
  -3  12   1        0.67        0.90      0.33 o 
  -2  12   1        1.08        1.31      0.25 o 
  -1  12   1      454.20      468.47      3.78 o 
   0  12   1        3.18        5.21      1.16 o 
   1  12   1      967.80      937.36      7.26 o 
   2  12   1      134.07      140.28      3.34 o 
   3  12   1        7.22        5.51      0.38 o 
   4  12   1      137.47      130.80      1.31 o 
   5  12   1       26.02       22.00      0.47 o 
   6  12   1       26.37       26.83      0.94 o 
   7  12   1       15.64       17.22      0.32 o 
  -7  13   1       13.89       16.34      0.35 o 
  -6  13   1       41.41       38.13      0.40 o 
  -5  13   1      317.52      328.70      4.33 o 
  -4  13   1        1.36        2.07      0.23 o 
  -3  13   1       36.08       38.22      1.20 o 
  -2  13   1       91.17       85.49      1.05 o 
  -1  13   1      112.50      126.11      1.03 o 
   0  13   1      151.07      142.95      1.08 o 
   1  13   1       78.52       77.96      0.83 o 
   2  13   1        4.53        5.13      0.33 o 
   3  13   1       97.59       96.72      0.57 o 
   4  13   1        0.94        1.20      0.23 o 
   5  13   1        0.04        0.19      0.23 o 
   6  13   1        1.33        2.04      0.34 o 
  -7  14   1        0.09        0.43      0.16 o 
  -6  14   1        0.01        0.13      0.18 o 
  -5  14   1       90.77       92.58      0.81 o 
  -4  14   1        3.86        4.17      0.26 o 
  -3  14   1       20.21       18.94      0.36 o 
  -2  14   1      419.82      424.26      2.70 o 
  -1  14   1        3.26        2.93      0.28 o 
   0  14   1       64.19       61.28      0.69 o 
   1  14   1     1128.04     1116.36      5.04 o 
   2  14   1       22.57       22.89      0.76 o 
   3  14   1      482.12      469.52      3.88 o 
   4  14   1      348.48      351.91      2.79 o 
   5  14   1       35.23       40.97      0.51 o 
   6  14   1        3.14        1.83      0.25 o 
  -6  15   1       27.71       27.20      0.41 o 
  -5  15   1        7.49        8.23      0.30 o 
  -4  15   1      188.16      194.02      1.31 o 
  -3  15   1        0.99        1.74      0.22 o 
  -2  15   1       89.04       94.63      1.97 o 
  -1  15   1        0.96        1.97      0.32 o 
   0  15   1       16.88       16.91      0.47 o 
   1  15   1       12.14        9.18      0.54 o 
   2  15   1      528.10      509.95      5.73 o 
   3  15   1      287.44      298.40      4.56 o 
   4  15   1      104.14      106.25      1.02 o 
   5  15   1        7.47        6.29      0.23 o 
   6  15   1        7.23        9.71      0.25 o 
  -6  16   1        0.00        0.17      0.14 o 
  -5  16   1        0.10        0.16      0.20 o 
  -4  16   1       28.58       27.61      0.61 o 
  -3  16   1        3.89        5.15      0.30 o 
  -2  16   1        4.15        4.50      0.21 o 
  -1  16   1       38.06       36.35      0.34 o 
   0  16   1       58.85       55.38      0.60 o 
   1  16   1      115.23      119.17      1.05 o 
   2  16   1      208.77      211.27      1.32 o 
   3  16   1       10.71       12.04      0.27 o 
   4  16   1        3.64        2.91      0.20 o 
   5  16   1       10.35       12.31      0.25 o 
   6  16   1        9.03       11.08      0.38 o 
  -6  17   1        0.02        0.15      0.12 o 
  -5  17   1       15.58       15.16      0.28 o 
  -4  17   1        9.27        9.90      0.28 o 
  -3  17   1        3.29        3.21      0.29 o 
  -2  17   1       56.08       57.23      0.55 o 
  -1  17   1        9.70       10.30      0.21 o 
   0  17   1       29.14       28.24      0.39 o 
   1  17   1       12.34       13.25      0.28 o 
   2  17   1      119.21      116.17      1.16 o 
   3  17   1       51.05       48.26      0.72 o 
   4  17   1        2.92        1.73      0.20 o 
   5  17   1        4.59        4.31      0.21 o 
  -6  18   1       10.70        8.00      0.40 o 
  -5  18   1       30.67       29.17      0.41 o 
  -4  18   1       10.88       11.51      0.36 o 
  -3  18   1       64.80       67.77      0.96 o 
  -2  18   1        0.70        0.60      0.23 o 
  -1  18   1       65.66       69.74      0.82 o 
   0  18   1        4.08        4.62      0.20 o 
   1  18   1      208.88      203.64      0.99 o 
   2  18   1       15.36       16.29      0.29 o 
   3  18   1      102.62      101.67      1.11 o 
   4  18   1        4.55        4.01      0.19 o 
   5  18   1        5.70        7.02      0.23 o 
  -5  19   1        0.03        0.01      0.19 o 
  -4  19   1        0.05        0.27      0.23 o 
  -3  19   1       28.24       27.27      0.46 o 
  -2  19   1        0.19        0.05      0.22 o 
  -1  19   1        5.76        6.15      0.28 o 
   0  19   1      298.51      310.28      1.91 o 
   1  19   1      280.25      289.02      1.27 o 
   2  19   1       74.60       84.86      0.73 o 
   3  19   1      138.67      140.55      1.02 o 
   4  19   1       19.25       19.83      0.31 o 
   5  19   1        2.30        2.13      0.18 o 
  -5  20   1        8.24        9.91      0.23 o 
  -4  20   1        3.45        2.46      0.22 o 
  -3  20   1       34.82       38.73      0.51 o 
  -2  20   1       13.66       13.35      0.38 o 
  -1  20   1       59.19       58.65      0.64 o 
   0  20   1       86.14       89.43      0.68 o 
   1  20   1       13.29       12.85      0.33 o 
   2  20   1       92.54       79.84      0.76 o 
   3  20   1       17.95       16.51      0.28 o 
   4  20   1       13.26       13.75      0.37 o 
  -4  21   1       18.83       19.22      0.32 o 
  -3  21   1       51.81       59.15      0.56 o 
  -2  21   1       37.18       38.23      0.77 o 
  -1  21   1       10.15       10.21      0.34 o 
   0  21   1       15.17       15.72      0.38 o 
   1  21   1        0.09        0.41      0.22 o 
   2  21   1       32.42       31.11      0.36 o 
   3  21   1        7.17        5.92      0.23 o 
   4  21   1        5.23        4.87      0.20 o 
  -4  22   1        5.60        4.38      0.20 o 
  -3  22   1       29.60       31.58      0.52 o 
  -2  22   1        0.00       -0.17      0.22 o 
  -1  22   1        0.01        0.23      0.23 o 
   0  22   1        3.10        2.19      0.25 o 
   1  22   1        8.16        9.35      0.30 o 
   2  22   1        7.34        8.71      0.44 o 
   3  22   1       25.78       26.67      0.34 o 
  -3  23   1       27.28       26.99      0.42 o 
  -2  23   1        1.96        2.22      0.21 o 
  -1  23   1        1.30        1.27      0.31 o 
   0  23   1      144.77      142.75      1.53 o 
   1  23   1       23.94       22.83      0.42 o 
   2  23   1        0.07        0.56      0.21 o 
   3  23   1       61.33       54.06      4.27 o 
  -2  24   1        0.01        0.35      0.19 o 
  -1  24   1       17.69       15.62      0.37 o 
   0  24   1        0.13        0.52      0.15 o 
   1  24   1        0.03        0.08      0.19 o 
   2  24   1        0.09        0.08      0.16 o 
  -8   0   2       20.88       19.69      0.40 o 
  -7   0   2        3.71        6.15      0.30 o 
  -6   0   2      422.87      432.40      6.58 o 
  -5   0   2        8.99        8.86      0.47 o 
  -4   0   2      191.03      188.69      1.67 o 
  -3   0   2     1295.10     1340.45      2.90 o 
  -2   0   2        4.14        4.12      0.24 o 
  -1   0   2      209.25      196.83      7.61 o 
   0   0   2      213.21      183.89      4.03 o 
   1   0   2       71.37       50.51      0.67 o 
   2   0   2     4042.39     4125.95     18.77 o 
   3   0   2     1617.21     1759.27      7.47 o 
   4   0   2       62.44       72.30      2.89 o 
   5   0   2       82.76       78.20      0.71 o 
   6   0   2       77.03       72.36      0.79 o 
   7   0   2        0.01       -0.06      0.43 o 
  -8   1   2        0.28        0.33      0.18 o 
  -7   1   2      104.79      108.16      1.70 o 
  -6   1   2       37.80       38.32      0.80 o 
  -5   1   2       69.43       78.64      0.88 o 
  -4   1   2      357.81      404.92      1.41 o 
  -3   1   2     1168.89     1223.28      3.58 o 
  -2   1   2       62.09       54.35      0.45 o 
  -1   1   2     1071.12     1024.37     14.20 o 
   0   1   2      675.78      615.00      8.97 o 
   1   1   2       95.23       82.71      0.61 o 
   2   1   2        0.13        1.30      0.13 o 
   3   1   2      351.12      350.34      3.59 o 
   4   1   2        1.74        4.72      1.86 o 
   5   1   2        1.74        1.50      0.18 o 
   6   1   2       32.74       32.56      0.40 o 
   7   1   2        1.65        1.63      0.32 o 
  -8   2   2        9.91        9.04      0.24 o 
  -7   2   2        2.67        2.15      0.20 o 
  -6   2   2      103.83      104.25      1.37 o 
  -5   2   2        0.00        0.05      0.23 o 
  -4   2   2        0.57        0.70      0.18 o 
  -3   2   2      151.47      155.79      0.84 o 
  -2   2   2       41.26       37.63      0.53 o 
  -1   2   2     2032.30     1913.18     21.74 o 
   0   2   2     1206.60     1125.90      9.48 o 
   1   2   2     1058.29      974.29     20.23 o 
   2   2   2      171.80      168.67      1.96 o 
   3   2   2        2.77        3.61      0.36 o 
   4   2   2       19.45       20.46      0.81 o 
   5   2   2        0.42        1.07      0.16 o 
   6   2   2        0.52        0.80      0.20 o 
   7   2   2        0.79        1.50      0.24 o 
  -8   3   2        0.04       -0.05      0.20 o 
  -7   3   2      119.25      120.26      1.40 o 
  -6   3   2       30.86       33.34      0.51 o 
  -5   3   2       52.76       51.25      0.67 o 
  -4   3   2      265.08      290.58      1.30 o 
  -3   3   2       11.15       10.90      0.28 o 
  -2   3   2      158.53      148.64      1.13 o 
  -1   3   2     1015.09      983.56      5.57 o 
   0   3   2        7.01        4.41      0.18 o 
   1   3   2      298.22      288.30      2.39 o 
   2   3   2       33.66       36.40      0.43 o 
   3   3   2      186.02      180.10      1.47 o 
   4   3   2       37.82       44.85      1.06 o 
   5   3   2        0.57        0.24      0.17 o 
   6   3   2       36.29       31.77      0.40 o 
   7   3   2        5.91        7.15      0.31 o 
  -8   4   2        0.35        0.35      0.20 o 
  -7   4   2        1.77        1.15      0.19 o 
  -6   4   2       17.56       16.69      0.31 o 
  -5   4   2      225.44      229.25      1.38 o 
  -4   4   2        3.62        2.69      0.20 o 
  -3   4   2      109.48      127.39      0.69 o 
  -2   4   2      603.74      552.10      2.68 o 
  -1   4   2     2539.81     2324.04     14.96 o 
   0   4   2        0.75        0.78      0.09 o 
   1   4   2     1152.46     1130.79     11.71 o 
   2   4   2       30.44       35.21      0.43 o 
   3   4   2      138.26      141.53      1.45 o 
   4   4   2       77.89       80.18      0.96 o 
   5   4   2       42.63       43.04      0.79 o 
   6   4   2       14.01       15.39      0.31 o 
   7   4   2        0.60        0.64      0.23 o 
  -8   5   2       12.69       12.65      0.60 o 
  -7   5   2       51.05       54.16      0.86 o 
  -6   5   2        5.34        5.40      0.27 o 
  -5   5   2        2.99        4.63      0.33 o 
  -4   5   2      696.90      739.26      3.01 o 
  -3   5   2      360.34      384.67      2.15 o 
  -2   5   2        2.88        0.98      0.13 o 
  -1   5   2     2479.02     2292.08     11.39 o 
   0   5   2     1530.58     1509.98     12.15 o 
   1   5   2     4052.43     3913.80     28.30 o 
   2   5   2      293.54      279.25      4.50 o 
   3   5   2       44.32       46.11      0.78 o 
   4   5   2      183.76      191.45      1.99 o 
   5   5   2       42.61       42.75      0.67 o 
   6   5   2       26.47       28.17      0.47 o 
   7   5   2      147.13      161.18      1.22 o 
  -8   6   2        1.17        1.46      0.21 o 
  -7   6   2        4.82        4.49      0.24 o 
  -6   6   2      120.34      120.01      2.51 o 
  -5   6   2        2.82        2.16      0.25 o 
  -4   6   2        3.85        4.38      0.26 o 
  -3   6   2        0.35        0.01      0.17 o 
  -2   6   2     2866.60     2843.80     11.88 o 
  -1   6   2      773.81      714.95      5.20 o 
   0   6   2      705.98      710.69      5.00 o 
   1   6   2       70.00       82.02      1.06 o 
   2   6   2        0.17        0.53      0.25 o 
   3   6   2      321.35      303.23      2.01 o 
   4   6   2       26.13       25.10      0.61 o 
   5   6   2       15.33       16.11      0.40 o 
   6   6   2       41.50       45.02      0.58 o 
   7   6   2        8.21       12.51      0.34 o 
  -8   7   2       10.74        8.70      0.26 o 
  -7   7   2       33.07       31.17      0.64 o 
  -6   7   2       22.52       23.74      0.40 o 
  -5   7   2        7.71        6.12      0.24 o 
  -4   7   2       50.46       52.06      0.75 o 
  -3   7   2        0.45        0.80      0.17 o 
  -2   7   2       42.53       30.62      0.35 o 
  -1   7   2      398.83      409.71      4.21 o 
   0   7   2      643.46      617.27      3.04 o 
   1   7   2       89.06       82.62      1.63 o 
   2   7   2      103.11      108.29      0.97 o 
   3   7   2      371.61      363.68      2.94 o 
   4   7   2       38.70       33.49      0.36 o 
   5   7   2       17.66       20.77      0.50 o 
   6   7   2       32.79       31.29      0.90 o 
   7   7   2       81.77       84.35      1.66 o 
  -8   8   2        4.00        2.71      0.47 o 
  -7   8   2       16.76       14.99      0.37 o 
  -6   8   2      110.33      106.47      1.20 o 
  -5   8   2        3.55        2.65      0.18 o 
  -4   8   2       29.67       34.31      0.58 o 
  -3   8   2        1.16        1.36      0.19 o 
  -2   8   2      538.43      510.23      3.28 o 
  -1   8   2       20.79       23.26      0.46 o 
   0   8   2      408.95      430.28      1.49 o 
   1   8   2      928.46      926.26      8.77 o 
   2   8   2      116.50      129.30      3.34 o 
   3   8   2       17.89       11.01      0.42 o 
   4   8   2      476.07      467.05      3.84 o 
   5   8   2      167.28      158.57      1.89 o 
   6   8   2       45.80       45.30      0.65 o 
   7   8   2        0.43        0.85      0.19 o 
  -8   9   2        0.13       -0.01      0.26 o 
  -7   9   2        0.02        0.17      0.19 o 
  -6   9   2       23.81       24.03      0.34 o 
  -5   9   2       30.23       34.27      0.58 o 
  -4   9   2        0.21        0.23      0.25 o 
  -3   9   2      377.33      368.16      2.84 o 
  -2   9   2     3008.55     3081.22     27.35 o 
  -1   9   2     2374.90     2463.07     17.56 o 
   0   9   2      260.04      266.59      1.98 o 
   1   9   2     1082.27     1117.79     19.40 o 
   2   9   2       24.18       23.45      1.16 o 
   3   9   2       88.32       85.17      1.39 o 
   4   9   2      208.20      210.02      1.75 o 
   5   9   2      153.42      138.89      1.22 o 
   6   9   2      119.07      112.35      2.22 o 
   7   9   2      211.29      215.96      3.80 o 
  -7  10   2       21.03       20.86      0.40 o 
  -6  10   2       78.07       75.43      1.19 o 
  -5  10   2      194.50      198.29      2.52 o 
  -4  10   2       50.57       50.47      0.71 o 
  -3  10   2       81.03       94.59      0.96 o 
  -2  10   2        1.59        5.68      0.26 o 
  -1  10   2      173.55      171.74      1.43 o 
   0  10   2       93.91      101.59      1.27 o 
   1  10   2     1300.98     1291.05     13.24 o 
   2  10   2       42.47       41.08      1.04 o 
   3  10   2        4.89        5.76      0.38 o 
   4  10   2       68.91       64.72      0.53 o 
   5  10   2      362.44      370.40      4.69 o 
   6  10   2       57.01       63.97      1.33 o 
   7  10   2        6.11        8.46      0.25 o 
  -7  11   2        5.62        5.64      0.24 o 
  -6  11   2        0.07        0.28      0.20 o 
  -5  11   2        5.50        5.13      0.26 o 
  -4  11   2        5.93        7.24      0.63 o 
  -3  11   2      126.14      127.89      1.19 o 
  -2  11   2       99.90      105.81      0.81 o 
  -1  11   2      577.96      601.97      2.52 o 
   0  11   2      154.79      157.34      1.82 o 
   1  11   2       14.36       13.11      0.43 o 
   2  11   2      537.69      527.14      8.15 o 
   3  11   2       68.72       65.74      0.69 o 
   4  11   2        2.31        2.76      0.34 o 
   5  11   2      156.59      160.00      1.73 o 
   6  11   2       46.50       54.59      1.32 o 
  -7  12   2       23.83       21.16      0.62 o 
  -6  12   2        2.62        1.66      0.20 o 
  -5  12   2       62.31       63.10      0.81 o 
  -4  12   2       19.79       25.24      0.34 o 
  -3  12   2       52.35       50.19      0.79 o 
  -2  12   2        6.79        5.78      0.33 o 
  -1  12   2        1.87        2.03      0.24 o 
   0  12   2       72.74       79.18      0.79 o 
   1  12   2       14.67       18.14      0.61 o 
   2  12   2        7.55        9.03      0.41 o 
   3  12   2        7.96        9.64      0.24 o 
   4  12   2      134.91      139.00      1.72 o 
   5  12   2      176.98      171.23      2.92 o 
   6  12   2       20.37       17.94      0.68 o 
  -7  13   2        0.02        0.20      0.16 o 
  -6  13   2        1.19        1.48      0.20 o 
  -5  13   2        2.03        2.24      0.27 o 
  -4  13   2       37.21       32.54      0.46 o 
  -3  13   2       24.91       25.15      0.45 o 
  -2  13   2      471.65      473.37      2.78 o 
  -1  13   2       53.62       67.76      0.99 o 
   0  13   2      335.95      355.68      6.44 o 
   1  13   2       60.28       59.80      1.52 o 
   2  13   2        0.27        0.10      0.26 o 
   3  13   2       20.57       19.94      0.48 o 
   4  13   2      240.32      245.96      6.91 o 
   5  13   2       39.42       36.10      0.78 o 
   6  13   2       69.12       65.53      1.39 o 
  -7  14   2        5.11        2.68      0.15 o 
  -6  14   2        6.06        4.84      0.22 o 
  -5  14   2        3.12        4.24      0.26 o 
  -4  14   2        0.81        1.22      0.31 o 
  -3  14   2       97.06      100.15      0.68 o 
  -2  14   2      234.92      233.41      2.44 o 
  -1  14   2       27.08       27.68      0.63 o 
   0  14   2       20.33       21.35      0.62 o 
   1  14   2      179.45      178.46      1.98 o 
   2  14   2      111.43      110.90      1.07 o 
   3  14   2        1.67        1.73      0.28 o 
   4  14   2      319.04      308.93      5.47 o 
   5  14   2       24.14       25.75      0.94 o 
   6  14   2       54.36       57.71      1.82 o 
  -6  15   2       38.14       35.90      0.41 o 
  -5  15   2       15.53       14.58      0.32 o 
  -4  15   2       67.77       72.67      0.79 o 
  -3  15   2        2.99        3.52      0.25 o 
  -2  15   2        0.49        0.55      0.16 o 
  -1  15   2       48.57       47.64      0.42 o 
   0  15   2       16.98       17.15      0.43 o 
   1  15   2        3.81        4.39      0.21 o 
   2  15   2      647.33      658.98      4.75 o 
   3  15   2      149.60      144.78      2.76 o 
   4  15   2      397.83      412.78      6.75 o 
   5  15   2       22.35       21.10      0.49 o 
   6  15   2        1.50        1.98      0.19 o 
  -6  16   2        1.41        0.69      0.16 o 
  -5  16   2       36.68       34.05      0.45 o 
  -4  16   2       55.62       60.50      0.67 o 
  -3  16   2        0.32        0.43      0.25 o 
  -2  16   2       14.33       11.94      0.26 o 
  -1  16   2       22.47       22.54      0.29 o 
   0  16   2        3.19        3.37      0.18 o 
   1  16   2      109.94      112.75      0.81 o 
   2  16   2        2.64        1.90      0.17 o 
   3  16   2       20.37       21.05      0.32 o 
   4  16   2       29.78       29.50      0.37 o 
   5  16   2       32.84       36.44      0.84 o 
  -6  17   2        0.05        0.01      0.16 o 
  -5  17   2        3.76        3.16      0.24 o 
  -4  17   2        5.38        4.22      0.26 o 
  -3  17   2       10.41        9.13      0.30 o 
  -2  17   2        0.03        0.11      0.20 o 
  -1  17   2       19.90       21.70      0.34 o 
   0  17   2       20.29       18.94      0.27 o 
   1  17   2       38.07       35.24      0.42 o 
   2  17   2        2.32        2.91      0.16 o 
   3  17   2       14.38       17.05      0.29 o 
   4  17   2       10.65       11.62      0.29 o 
   5  17   2       27.52       26.65      0.67 o 
  -6  18   2       11.99       12.93      0.24 o 
  -5  18   2       81.08       75.25      0.55 o 
  -4  18   2        0.85        1.69      0.25 o 
  -3  18   2        6.98        6.52      0.27 o 
  -2  18   2        3.72        4.29      0.27 o 
  -1  18   2       27.36       28.34      0.43 o 
   0  18   2       22.57       22.08      0.33 o 
   1  18   2       14.16       13.64      0.30 o 
   2  18   2        8.61        7.76      0.19 o 
   3  18   2      109.09      110.58      0.74 o 
   4  18   2        6.79        6.06      0.23 o 
   5  18   2       18.40       16.83      1.05 o 
  -5  19   2        2.03        1.36      0.24 o 
  -4  19   2        2.84        3.49      0.22 o 
  -3  19   2        5.31        4.24      0.25 o 
  -2  19   2        0.07        0.10      0.22 o 
  -1  19   2       54.06       55.07      0.64 o 
   0  19   2       61.32       65.36      0.55 o 
   1  19   2       32.73       34.87      0.42 o 
   2  19   2        5.55        3.98      0.18 o 
   3  19   2      136.10      135.97      0.84 o 
   4  19   2       13.23       10.25      0.31 o 
  -5  20   2        4.94        3.80      0.23 o 
  -4  20   2        3.08        4.04      0.23 o 
  -3  20   2       11.42       15.15      0.31 o 
  -2  20   2        1.73        1.69      0.23 o 
  -1  20   2       31.69       28.50      0.48 o 
   0  20   2        0.47        0.00      0.26 o 
   1  20   2        4.11        3.75      0.19 o 
   2  20   2        4.29        2.95      0.19 o 
   3  20   2        0.68        0.29      0.17 o 
   4  20   2        0.39        0.36      0.15 o 
  -4  21   2        0.71        0.67      0.17 o 
  -3  21   2        6.22        6.10      0.23 o 
  -2  21   2       10.96       10.27      0.37 o 
  -1  21   2        4.11        4.51      0.26 o 
   0  21   2        0.01        0.48      0.29 o 
   1  21   2        5.89        6.07      0.21 o 
   2  21   2       14.37       15.40      0.51 o 
   3  21   2       28.68       26.75      0.31 o 
  -4  22   2        2.44        2.74      0.21 o 
  -3  22   2        6.91        8.06      0.29 o 
  -2  22   2        0.69        0.49      0.18 o 
  -1  22   2       15.59       14.41      0.39 o 
   0  22   2       26.81       29.63      0.44 o 
   1  22   2       31.23       31.18      0.42 o 
   2  22   2        4.90        4.31      0.21 o 
   3  22   2        0.09        0.20      0.29 o 
  -3  23   2        2.40        2.08      0.17 o 
  -2  23   2        0.60        0.80      0.18 o 
  -1  23   2        0.27        0.46      0.20 o 
   0  23   2        1.83        1.76      0.18 o 
   1  23   2        2.45        3.10      0.20 o 
   2  23   2       15.54       14.31      0.85 o 
  -2  24   2        8.78        7.73      0.23 o 
  -1  24   2       10.56       10.52      0.26 o 
   0  24   2        3.48        4.14      0.19 o 
   1  24   2        0.77        0.46      0.16 o 
  -8   1   3       39.89       42.22      0.85 o 
  -7   1   3      235.97      235.32      5.17 o 
  -6   1   3       12.71       13.22      0.26 o 
  -5   1   3      150.73      151.78      1.21 o 
  -4   1   3      356.57      373.45      1.80 o 
  -3   1   3        2.10        1.90      0.22 o 
  -2   1   3        3.02        4.49      0.25 o 
  -1   1   3       25.98       23.99      0.72 o 
   0   1   3        0.01        0.33      0.07 o 
   1   1   3      213.81      198.26      2.00 o 
   2   1   3      183.22      195.01      2.58 o 
   3   1   3      708.50      736.88     14.31 o 
   4   1   3       63.02       64.38      0.94 o 
   5   1   3      149.90      143.66      0.85 o 
   6   1   3       47.17       43.25      0.62 o 
   7   1   3        0.00        0.16      0.18 o 
  -8   2   3      120.07      126.03      2.70 o 
  -7   2   3        4.81        3.82      0.27 o 
  -6   2   3       24.24       23.49      0.46 o 
  -5   2   3      163.73      174.39      1.61 o 
  -4   2   3      152.06      168.22      0.96 o 
  -3   2   3        0.82        1.32      0.19 o 
  -2   2   3      427.94      412.08      4.22 o 
  -1   2   3     1207.77     1161.97     23.96 o 
   0   2   3      515.33      532.99      5.25 o 
   1   2   3      448.51      399.52      3.69 o 
   2   2   3      551.89      556.03      4.90 o 
   3   2   3       39.87       42.02      0.89 o 
   4   2   3       13.47       14.72      0.30 o 
   5   2   3       47.36       38.87      0.48 o 
   6   2   3       10.53        9.69      0.32 o 
   7   2   3        2.32        0.96      0.20 o 
  -8   3   3        0.88        0.65      0.21 o 
  -7   3   3       28.64       33.73      0.76 o 
  -6   3   3        1.11        1.51      0.17 o 
  -5   3   3       92.25       90.66      1.15 o 
  -4   3   3      155.17      160.19      1.19 o 
  -3   3   3       23.99       28.30      0.41 o 
  -2   3   3       25.00       26.16      0.47 o 
  -1   3   3      127.72      124.89      2.01 o 
   0   3   3       66.51       76.06      0.57 o 
   1   3   3       87.05       88.72      0.62 o 
   2   3   3       53.62       48.84      0.83 o 
   3   3   3      158.89      163.79      2.15 o 
   4   3   3       36.82       36.95      0.63 o 
   5   3   3       89.35       80.39      0.98 o 
   6   3   3       27.97       25.44      0.43 o 
   7   3   3        1.64        1.53      0.20 o 
  -8   4   3       18.81       19.81      0.68 o 
  -7   4   3       33.21       33.44      0.40 o 
  -6   4   3        8.09        6.96      0.26 o 
  -5   4   3      167.69      178.89      1.24 o 
  -4   4   3      248.52      278.47      1.38 o 
  -3   4   3     1325.04     1427.16      3.32 o 
  -2   4   3       62.73       51.61      0.66 o 
  -1   4   3      353.10      358.14      6.41 o 
   0   4   3        4.53        2.77      0.15 o 
   1   4   3        0.84        0.88      0.17 o 
   2   4   3     1908.18     2010.78     26.14 o 
   3   4   3        2.16        6.20      0.41 o 
   4   4   3      241.63      249.11      1.88 o 
   5   4   3        2.86        2.19      0.24 o 
   6   4   3       39.01       36.98      0.58 o 
   7   4   3       20.79       19.93      0.44 o 
  -8   5   3       62.64       68.78      1.62 o 
  -7   5   3       12.57       12.51      0.32 o 
  -6   5   3       57.10       53.81      1.24 o 
  -5   5   3        2.93        3.63      0.29 o 
  -4   5   3        7.27       10.84      0.33 o 
  -3   5   3      783.23      839.89      2.22 o 
  -2   5   3       51.85       42.90      0.36 o 
  -1   5   3      239.31      219.94      3.00 o 
   0   5   3      654.72      681.80     12.16 o 
   1   5   3       72.23       73.37      1.29 o 
   2   5   3     1307.43     1415.61     17.49 o 
   3   5   3        2.62        3.91      0.31 o 
   4   5   3       48.70       49.04      0.91 o 
   5   5   3        1.48        1.20      0.22 o 
   6   5   3       11.43       11.07      0.33 o 
   7   5   3        0.47        1.18      0.19 o 
  -8   6   3       29.48       28.62      0.37 o 
  -7   6   3       15.41       16.48      0.47 o 
  -6   6   3        0.27        0.08      0.24 o 
  -5   6   3       73.25       77.57      0.68 o 
  -4   6   3        4.36        3.83      0.25 o 
  -3   6   3        5.25        3.60      0.21 o 
  -2   6   3      143.46      150.82      1.00 o 
  -1   6   3      135.21      131.34      1.28 o 
   0   6   3      249.32      220.09      2.09 o 
   1   6   3      325.96      355.68      6.31 o 
   2   6   3      286.41      331.91      4.14 o 
   3   6   3       97.43       97.57      1.11 o 
   4   6   3       65.07       65.67      0.68 o 
   5   6   3        0.93        1.39      0.27 o 
   6   6   3        3.34        3.59      0.26 o 
   7   6   3       22.18       19.29      0.52 o 
  -8   7   3        2.16        1.75      0.18 o 
  -7   7   3        0.17        0.10      0.22 o 
  -6   7   3        4.27        2.62      0.27 o 
  -5   7   3       62.87       63.20      0.46 o 
  -4   7   3       81.46       87.68      0.87 o 
  -3   7   3       26.07       27.56      0.43 o 
  -2   7   3        0.44        0.30      0.16 o 
  -1   7   3       85.53       71.37      1.31 o 
   0   7   3      102.91      115.39      1.62 o 
   1   7   3      155.05      166.52      2.50 o 
   2   7   3       55.73       49.58      0.73 o 
   3   7   3      167.21      175.60      1.53 o 
   4   7   3       34.41       39.15      0.51 o 
   5   7   3       77.30       75.04      1.48 o 
   6   7   3       80.29       80.37      1.14 o 
   7   7   3       41.12       39.12      0.86 o 
  -8   8   3        6.54        6.68      0.31 o 
  -7   8   3        0.22        0.17      0.18 o 
  -6   8   3       11.65       12.77      0.37 o 
  -5   8   3       38.64       35.39      0.50 o 
  -4   8   3       90.71       87.92      1.32 o 
  -3   8   3      184.81      178.83      1.18 o 
  -2   8   3      114.66      106.45      1.07 o 
  -1   8   3      132.23      140.78      1.89 o 
   0   8   3      430.13      436.99      4.30 o 
   1   8   3        0.06        0.67      0.26 o 
   2   8   3      126.96      130.52      2.11 o 
   3   8   3        1.49        1.68      0.31 o 
   4   8   3       47.14       38.76      0.60 o 
   5   8   3        4.61        5.41      0.31 o 
   6   8   3        0.08        0.19      0.22 o 
  -8   9   3        9.20        9.17      0.41 o 
  -7   9   3        2.38        2.44      0.19 o 
  -6   9   3       17.08       17.33      0.40 o 
  -5   9   3       52.36       52.08      0.67 o 
  -4   9   3       48.33       48.47      0.81 o 
  -3   9   3        6.28        9.17      0.34 o 
  -2   9   3      214.92      199.62      1.51 o 
  -1   9   3      364.16      348.99      3.95 o 
   0   9   3       25.00       31.05      0.54 o 
   1   9   3      806.18      905.70     16.83 o 
   2   9   3       34.00       36.31      1.27 o 
   3   9   3        0.45        0.78      0.24 o 
   4   9   3       12.49       14.08      0.55 o 
   5   9   3       36.38       32.64      0.54 o 
   6   9   3        1.02        0.72      0.21 o 
  -8  10   3      100.71      111.02      2.89 o 
  -7  10   3        0.74        0.22      0.19 o 
  -6  10   3       53.58       52.01      0.67 o 
  -5  10   3       16.18       19.02      0.50 o 
  -4  10   3        2.84        3.61      0.36 o 
  -3  10   3      168.40      180.62      1.25 o 
  -2  10   3     1360.53     1317.11     11.86 o 
  -1  10   3      559.73      640.05      6.21 o 
   0  10   3        4.27        2.34      0.35 o 
   1  10   3      315.95      341.96      3.56 o 
   2  10   3        3.67        3.58      0.47 o 
   3  10   3       76.26       74.00      0.65 o 
   4  10   3        5.02        3.23      0.45 o 
   5  10   3       18.16       19.52      0.41 o 
   6  10   3        2.40        1.25      0.21 o 
  -7  11   3        3.26        2.21      0.20 o 
  -6  11   3      130.73      129.15      1.70 o 
  -5  11   3       58.29       55.72      0.79 o 
  -4  11   3        7.02        7.93      0.27 o 
  -3  11   3        4.76        4.20      0.29 o 
  -2  11   3      289.04      258.41      2.10 o 
  -1  11   3       68.74       73.36      0.71 o 
   0  11   3        0.13        0.27      0.24 o 
   1  11   3      199.83      204.75      2.72 o 
   2  11   3       61.74       70.19      1.32 o 
   3  11   3        6.38        5.08      0.26 o 
   4  11   3       75.26       77.68      0.87 o 
   5  11   3      239.45      234.91      3.90 o 
   6  11   3       28.89       21.34      0.38 o 
  -7  12   3        0.19        0.11      0.18 o 
  -6  12   3       13.66       12.16      0.27 o 
  -5  12   3        3.79        2.65      0.23 o 
  -4  12   3       13.82       18.57      0.34 o 
  -3  12   3        0.52        0.68      0.26 o 
  -2  12   3       16.70       16.70      0.37 o 
  -1  12   3      189.30      202.26      1.89 o 
   0  12   3       42.82       51.46      0.78 o 
   1  12   3       17.63       19.37      0.54 o 
   2  12   3       21.04       19.24      0.35 o 
   3  12   3       41.34       45.05      0.70 o 
   4  12   3      133.97      140.94      1.91 o 
   5  12   3        8.98        7.65      0.35 o 
   6  12   3        6.65        6.37      0.31 o 
  -7  13   3        8.28        7.94      0.20 o 
  -6  13   3        0.14        0.28      0.19 o 
  -5  13   3        8.31        7.62      0.27 o 
  -4  13   3        1.96        2.34      0.27 o 
  -3  13   3      129.71      116.58      0.63 o 
  -2  13   3      168.00      169.47      1.95 o 
  -1  13   3        1.32        1.12      0.37 o 
   0  13   3        1.17        2.27      0.30 o 
   1  13   3       11.62       12.11      0.47 o 
   2  13   3       14.56       15.70      0.28 o 
   3  13   3       57.77       57.82      0.91 o 
   4  13   3        3.36        4.13      0.43 o 
   5  13   3        7.90        8.46      0.33 o 
   6  13   3        0.23        0.64      0.17 o 
  -7  14   3       16.88       12.87      0.33 o 
  -6  14   3        1.05        0.90      0.18 o 
  -5  14   3      102.99       95.29      1.10 o 
  -4  14   3       18.26       16.53      0.61 o 
  -3  14   3       59.46       55.49      0.40 o 
  -2  14   3       43.01       42.11      0.34 o 
  -1  14   3       51.15       52.42      0.86 o 
   0  14   3       19.99       25.09      0.38 o 
   1  14   3       20.81       22.64      0.26 o 
   2  14   3        6.60        6.15      0.21 o 
   3  14   3        4.52        5.29      0.43 o 
   4  14   3       10.65       11.18      0.51 o 
   5  14   3       44.41       44.07      0.92 o 
  -6  15   3       48.62       44.03      0.73 o 
  -5  15   3       58.98       49.12      0.52 o 
  -4  15   3      116.23       99.45      0.99 o 
  -3  15   3       56.42       58.29      0.44 o 
  -2  15   3       13.01       14.03      0.26 o 
  -1  15   3        2.97        2.60      0.16 o 
   0  15   3       36.16       39.79      0.37 o 
   1  15   3        0.56        0.32      0.14 o 
   2  15   3       23.42       22.57      0.30 o 
   3  15   3       18.61       18.05      0.48 o 
   4  15   3       62.40       61.79      0.71 o 
   5  15   3        0.74        0.23      0.21 o 
  -6  16   3        7.02        7.73      0.24 o 
  -5  16   3       59.64       54.86      0.61 o 
  -4  16   3        0.01        0.00      0.30 o 
  -3  16   3      223.88      208.80      1.07 o 
  -2  16   3      109.85      120.72      0.70 o 
  -1  16   3       30.59       29.90      0.33 o 
   0  16   3       19.81       19.70      0.28 o 
   1  16   3       11.77       12.55      0.26 o 
   2  16   3       31.12       32.00      0.34 o 
   3  16   3       26.90       29.55      0.35 o 
   4  16   3       25.49       24.50      0.40 o 
   5  16   3        1.79        0.96      0.18 o 
  -6  17   3        2.58        2.03      0.19 o 
  -5  17   3       13.86       13.99      0.36 o 
  -4  17   3        1.07        1.11      0.30 o 
  -3  17   3        0.35        0.39      0.24 o 
  -2  17   3       66.39       66.01      0.55 o 
  -1  17   3        0.43        0.44      0.18 o 
   0  17   3       59.29       63.63      0.54 o 
   1  17   3       17.19       16.19      0.29 o 
   2  17   3       80.73       85.17      0.74 o 
   3  17   3        0.50        0.41      0.18 o 
   4  17   3        9.29        9.87      0.48 o 
   5  17   3       10.74       10.16      0.23 o 
  -6  18   3        1.71        0.68      0.15 o 
  -5  18   3        9.40        7.65      0.27 o 
  -4  18   3       27.65       22.70      0.64 o 
  -3  18   3       18.44       14.78      0.32 o 
  -2  18   3        7.67        6.01      0.28 o 
  -1  18   3        0.12        0.49      0.20 o 
   0  18   3       22.47       23.10      0.41 o 
   1  18   3        0.01       -0.04      0.18 o 
   2  18   3        0.88        1.27      0.18 o 
   3  18   3        1.00        1.09      0.21 o 
   4  18   3       31.21       30.25      0.44 o 
  -5  19   3        0.16        0.09      0.18 o 
  -4  19   3       65.86       62.69      0.69 o 
  -3  19   3        9.90        9.00      0.25 o 
  -2  19   3       22.23       21.78      0.39 o 
  -1  19   3        2.00        2.74      0.26 o 
   0  19   3        0.13        0.08      0.20 o 
   1  19   3        1.00        1.04      0.18 o 
   2  19   3        5.21        6.47      0.23 o 
   3  19   3       68.63       69.49      0.70 o 
   4  19   3        0.37        0.53      0.18 o 
  -5  20   3        0.18        0.29      0.18 o 
  -4  20   3       42.40       35.53      0.50 o 
  -3  20   3       28.36       22.21      0.33 o 
  -2  20   3       11.26       10.89      0.40 o 
  -1  20   3       59.67       65.51      0.97 o 
   0  20   3        0.21        0.35      0.19 o 
   1  20   3        0.53        0.84      0.19 o 
   2  20   3       21.59       24.02      0.34 o 
   3  20   3       89.82       88.67      3.11 o 
  -4  21   3        4.49        4.05      0.24 o 
  -3  21   3        3.94        3.86      0.18 o 
  -2  21   3        0.14        0.17      0.21 o 
  -1  21   3       28.21       26.96      0.51 o 
   0  21   3       15.08       13.39      0.48 o 
   1  21   3        1.66        1.69      0.20 o 
   2  21   3        6.65        7.15      0.24 o 
   3  21   3        8.47        8.76      0.53 o 
  -3  22   3        3.13        2.61      0.18 o 
  -2  22   3        4.42        4.51      0.23 o 
  -1  22   3       33.01       34.25      0.39 o 
   0  22   3        8.02        7.77      0.23 o 
   1  22   3        0.13        0.13      0.19 o 
   2  22   3        0.03        0.06      0.22 o 
  -3  23   3       13.32        9.94      0.31 o 
  -2  23   3       11.76        9.66      0.20 o 
  -1  23   3       15.48       14.26      0.34 o 
   0  23   3       10.15        9.89      0.33 o 
   1  23   3       18.36       21.49      0.35 o 
  -1  24   3        0.62        0.21      0.14 o 
   0  24   3        9.91        9.69      0.47 o 
  -8   0   4        3.60        2.46      0.34 o 
  -7   0   4      171.28      161.90      1.83 o 
  -6   0   4       15.60       10.42      0.46 o 
  -5   0   4      189.60      205.15      1.96 o 
  -4   0   4     1566.23     1653.58      7.08 o 
  -3   0   4      863.90      997.88     16.94 o 
  -2   0   4     3835.13     4041.00     76.78 o 
  -1   0   4      528.74      564.04     24.64 o 
   0   0   4      128.99      131.82      2.80 o 
   1   0   4        1.90        2.02      0.35 o 
   2   0   4       15.30       12.61      0.58 o 
   3   0   4        0.32        0.90      0.41 o 
   4   0   4       51.71       57.48      0.81 o 
   5   0   4       10.74       12.23      0.72 o 
   6   0   4      222.37      211.58      1.42 o 
  -8   1   4      109.44      109.97      3.01 o 
  -7   1   4      171.52      172.01      5.16 o 
  -6   1   4        3.62        3.64      0.24 o 
  -5   1   4        6.56        6.59      0.32 o 
  -4   1   4      371.88      411.05      5.29 o 
  -3   1   4        0.08        0.27      0.24 o 
  -2   1   4       19.45       26.29      0.62 o 
  -1   1   4     1467.42     1601.98     37.71 o 
   0   1   4      333.92      356.32      4.92 o 
   1   1   4       63.05       64.26      2.15 o 
   2   1   4       18.97       21.66      0.73 o 
   3   1   4      149.63      167.87      2.41 o 
   4   1   4        8.85        9.65      0.28 o 
   5   1   4       55.90       56.36      0.63 o 
   6   1   4       36.70       34.12      0.45 o 
  -8   2   4       13.73       12.57      0.32 o 
  -7   2   4       79.04       71.11      1.03 o 
  -6   2   4        8.09       11.42      0.52 o 
  -5   2   4      237.80      241.83      1.52 o 
  -4   2   4       38.93       35.49      0.59 o 
  -3   2   4      196.24      195.96      1.26 o 
  -2   2   4        1.29        0.38      0.16 o 
  -1   2   4      396.86      430.21      8.53 o 
   0   2   4      486.44      487.57      6.07 o 
   1   2   4       24.44       27.59      0.49 o 
   2   2   4       21.24       18.95      0.47 o 
   3   2   4        4.15        3.27      0.40 o 
   4   2   4        1.99        2.85      0.22 o 
   5   2   4       11.64       11.07      0.36 o 
   6   2   4        0.60        0.34      0.21 o 
  -8   3   4       69.76       70.98      1.13 o 
  -7   3   4      154.86      151.32      3.66 o 
  -6   3   4       44.24       46.34      0.85 o 
  -5   3   4      231.97      221.81      1.38 o 
  -4   3   4       94.48      102.12      0.95 o 
  -3   3   4       19.88       17.57      0.43 o 
  -2   3   4      287.88      285.66      4.93 o 
  -1   3   4      332.06      386.98      7.21 o 
   0   3   4       29.55       39.64      1.00 o 
   1   3   4      100.09      100.88      2.03 o 
   2   3   4        1.76        2.41      0.29 o 
   3   3   4       63.89       64.71      1.11 o 
   4   3   4       12.32       11.32      0.30 o 
   5   3   4        3.52        2.98      0.28 o 
   6   3   4        0.05        0.29      0.24 o 
  -8   4   4        4.51        3.57      0.21 o 
  -7   4   4        3.29        4.90      0.28 o 
  -6   4   4        1.46        1.14      0.24 o 
  -5   4   4       62.04       63.47      0.62 o 
  -4   4   4      163.99      169.73      1.29 o 
  -3   4   4      649.50      723.21      6.59 o 
  -2   4   4      695.17      783.34      8.98 o 
  -1   4   4       97.55      109.89      1.55 o 
   0   4   4       80.86       87.17      1.13 o 
   1   4   4      118.82      111.85      1.89 o 
   2   4   4       91.64       88.03      1.31 o 
   3   4   4       94.54       95.40      3.46 o 
   4   4   4        3.83        1.54      0.22 o 
   5   4   4       64.35       61.06      0.64 o 
   6   4   4       26.73       22.89      0.43 o 
  -8   5   4       86.56       81.29      2.02 o 
  -7   5   4        5.36        4.11      0.23 o 
  -6   5   4       70.77       65.71      0.92 o 
  -5   5   4      205.34      220.73      1.70 o 
  -4   5   4       22.20       21.79      0.44 o 
  -3   5   4        0.88        0.75      0.16 o 
  -2   5   4        9.18       12.75      0.41 o 
  -1   5   4     1146.80     1259.29     15.81 o 
   0   5   4       10.80       10.65      0.51 o 
   1   5   4       25.08       23.08      1.06 o 
   2   5   4        3.38        1.49      0.33 o 
   3   5   4        5.50        9.88      0.34 o 
   4   5   4        0.53        2.53      0.24 o 
   5   5   4       42.46       40.03      0.53 o 
   6   5   4        2.81        2.74      0.26 o 
  -8   6   4       26.60       29.51      1.10 o 
  -7   6   4      379.35      370.27      7.42 o 
  -6   6   4       19.60       21.06      0.30 o 
  -5   6   4      236.98      225.66      1.45 o 
  -4   6   4        9.19        9.89      0.38 o 
  -3   6   4        9.43        8.79      0.29 o 
  -2   6   4      310.74      326.16      2.65 o 
  -1   6   4      400.05      439.94      5.20 o 
   0   6   4       59.33       71.72      1.07 o 
   1   6   4        3.72        1.62      0.26 o 
   2   6   4       71.75       83.04      1.29 o 
   3   6   4       57.88       59.94      0.91 o 
   4   6   4       59.93       57.43      0.52 o 
   5   6   4        0.00        0.11      0.24 o 
   6   6   4        2.67        3.39      0.25 o 
  -8   7   4       52.20       53.24      1.20 o 
  -7   7   4        0.16        0.13      0.20 o 
  -6   7   4       16.65       15.46      0.29 o 
  -5   7   4        2.01        1.85      0.18 o 
  -4   7   4      164.13      162.97      4.06 o 
  -3   7   4       34.37       41.61      0.70 o 
  -2   7   4      462.17      479.58      5.30 o 
  -1   7   4      133.51      127.71      2.15 o 
   0   7   4      203.30      206.48      3.07 o 
   1   7   4      299.60      322.17      7.72 o 
   2   7   4       10.89        7.43      0.49 o 
   3   7   4        1.05        1.16      0.20 o 
   4   7   4       72.26       70.86      1.07 o 
   5   7   4       62.64       59.13      0.62 o 
   6   7   4       45.84       44.28      0.51 o 
  -8   8   4        1.99        1.80      0.17 o 
  -7   8   4       20.20       18.02      0.54 o 
  -6   8   4       10.09       10.59      0.29 o 
  -5   8   4        0.10        0.34      0.16 o 
  -4   8   4        9.92        8.41      0.47 o 
  -3   8   4        4.93        2.49      0.37 o 
  -2   8   4       69.00       75.85      0.78 o 
  -1   8   4       32.61       38.03      0.78 o 
   0   8   4      131.98      147.00      1.26 o 
   1   8   4       21.07       23.12      0.56 o 
   2   8   4        6.94        9.74      0.42 o 
   3   8   4        2.18        2.55      0.25 o 
   4   8   4       13.55       15.91      0.38 o 
   5   8   4        4.83        3.78      0.26 o 
   6   8   4       14.52       12.95      0.44 o 
  -8   9   4        6.81        8.79      0.23 o 
  -7   9   4        0.49        1.35      0.20 o 
  -6   9   4        1.87        2.72      0.22 o 
  -5   9   4        0.76        1.72      0.25 o 
  -4   9   4       11.70       11.45      0.33 o 
  -3   9   4        0.84        0.43      0.22 o 
  -2   9   4       48.62       54.60      0.86 o 
  -1   9   4       30.48       27.49      0.50 o 
   0   9   4        3.35       11.18      0.55 o 
   1   9   4        7.17        8.19      0.40 o 
   2   9   4       54.69       68.10      1.46 o 
   3   9   4      152.44      142.26      2.01 o 
   4   9   4        3.11        2.70      0.32 o 
   5   9   4        2.23        1.52      0.23 o 
   6   9   4        0.00        0.10      0.20 o 
  -7  10   4        5.57        3.46      0.21 o 
  -6  10   4       86.48       78.14      0.95 o 
  -5  10   4       28.33       27.89      0.48 o 
  -4  10   4       15.82       14.88      0.30 o 
  -3  10   4      213.42      213.75      2.38 o 
  -2  10   4        2.87        1.24      0.22 o 
  -1  10   4       12.85       10.50      0.41 o 
   0  10   4      390.51      400.63      4.98 o 
   1  10   4       50.88       50.36      1.47 o 
   2  10   4        0.89        0.82      0.18 o 
   3  10   4       32.81       37.41      0.61 o 
   4  10   4        1.12        0.66      0.28 o 
   5  10   4        0.00       -0.07      0.21 o 
   6  10   4        1.35        2.93      0.38 o 
  -7  11   4        6.09        6.54      0.22 o 
  -6  11   4        3.09        2.16      0.30 o 
  -5  11   4      120.17      115.35      0.77 o 
  -4  11   4        9.59        9.39      0.25 o 
  -3  11   4       17.77       18.99      0.62 o 
  -2  11   4       97.18       94.78      0.87 o 
  -1  11   4        4.13        4.98      0.36 o 
   0  11   4       10.45       10.77      0.44 o 
   1  11   4       90.18       93.03      1.25 o 
   2  11   4        3.55        5.22      0.25 o 
   3  11   4       61.75       64.80      1.00 o 
   4  11   4       20.17       18.77      0.48 o 
   5  11   4        3.16        4.23      0.38 o 
  -7  12   4        2.48        2.60      0.20 o 
  -6  12   4       26.89       25.47      0.62 o 
  -5  12   4       13.74       10.06      0.34 o 
  -4  12   4       19.44       19.89      0.35 o 
  -3  12   4      407.39      413.54      3.13 o 
  -2  12   4       52.92       49.23      0.73 o 
  -1  12   4        5.52        5.89      0.38 o 
   0  12   4        0.03        0.11      0.26 o 
   1  12   4       17.38       14.01      0.39 o 
   2  12   4       53.40       57.11      0.62 o 
   3  12   4       59.49       57.75      0.93 o 
   4  12   4        7.06        8.58      0.47 o 
   5  12   4        0.85        0.97      0.31 o 
  -7  13   4        1.78        1.44      0.15 o 
  -6  13   4        5.60        5.07      0.28 o 
  -5  13   4        5.35        4.45      0.30 o 
  -4  13   4       57.23       59.88      0.48 o 
  -3  13   4       85.27       85.68      0.51 o 
  -2  13   4       40.28       35.57      0.35 o 
  -1  13   4        0.71        1.97      0.18 o 
   0  13   4       16.89       16.89      0.35 o 
   1  13   4        9.15        8.68      0.23 o 
   2  13   4       15.76       17.23      0.52 o 
   3  13   4        8.33        6.92      0.35 o 
   4  13   4        0.97        0.68      0.35 o 
   5  13   4       14.59       13.42      0.43 o 
  -7  14   4        5.46        4.84      0.23 o 
  -6  14   4        0.72        1.74      0.21 o 
  -5  14   4        9.64       10.12      0.34 o 
  -4  14   4       41.77       37.10      0.47 o 
  -3  14   4       88.47       81.98      0.55 o 
  -2  14   4        0.21        0.27      0.17 o 
  -1  14   4       13.07       13.31      0.39 o 
   0  14   4       26.41       30.45      0.33 o 
   1  14   4        0.10       -0.17      0.17 o 
   2  14   4       16.71       14.40      0.32 o 
   3  14   4        0.74        0.95      0.36 o 
   4  14   4        8.56        7.61      0.49 o 
   5  14   4        4.06        4.05      0.24 o 
  -6  15   4        0.23        0.44      0.17 o 
  -5  15   4       23.17       23.54      0.38 o 
  -4  15   4       22.88       21.12      0.38 o 
  -3  15   4        4.64        4.82      0.22 o 
  -2  15   4      400.51      389.83      1.78 o 
  -1  15   4       27.68       29.41      0.32 o 
   0  15   4        4.11        4.81      0.21 o 
   1  15   4       24.75       24.67      0.41 o 
   2  15   4        4.29        4.71      0.21 o 
   3  15   4       33.31       30.47      0.48 o 
   4  15   4       47.06       47.30      0.78 o 
   5  15   4        1.17        0.51      0.17 o 
  -6  16   4        9.85        8.45      0.30 o 
  -5  16   4       11.79       12.83      0.32 o 
  -4  16   4      105.93      110.39      0.93 o 
  -3  16   4      220.24      208.25      0.90 o 
  -2  16   4       18.20       17.80      0.30 o 
  -1  16   4       65.91       68.67      0.47 o 
   0  16   4        4.56        5.72      0.22 o 
   1  16   4       10.13       10.22      0.26 o 
   2  16   4       15.48       15.07      0.27 o 
   3  16   4       43.29       37.60      0.65 o 
   4  16   4        3.22        3.92      0.20 o 
  -6  17   4       13.36       17.71      0.39 o 
  -5  17   4        7.38        7.91      0.32 o 
  -4  17   4        5.31        4.92      0.31 o 
  -3  17   4        1.58        0.92      0.19 o 
  -2  17   4       54.19       54.63      0.50 o 
  -1  17   4       24.56       26.29      0.34 o 
   0  17   4       38.01       36.23      0.39 o 
   1  17   4        0.01        0.17      0.18 o 
   2  17   4       10.26       11.63      0.24 o 
   3  17   4        0.00       -0.02      0.21 o 
   4  17   4       33.32       32.25      0.65 o 
  -5  18   4        7.86        6.13      0.28 o 
  -4  18   4        5.14        4.47      0.25 o 
  -3  18   4        6.39        7.67      0.31 o 
  -2  18   4       53.50       52.03      0.44 o 
  -1  18   4       19.74       18.73      0.35 o 
   0  18   4       18.12       17.35      0.35 o 
   1  18   4        6.97        6.76      0.25 o 
   2  18   4        0.66        0.79      0.16 o 
   3  18   4       22.10       19.89      0.34 o 
   4  18   4        2.34        2.03      0.22 o 
  -5  19   4        9.70       12.11      0.30 o 
  -4  19   4        0.00        0.16      0.19 o 
  -3  19   4       11.08        6.98      0.28 o 
  -2  19   4      118.04      110.88      0.80 o 
  -1  19   4       33.11       35.97      0.46 o 
   0  19   4        3.94        3.69      0.24 o 
   1  19   4        5.52        5.71      0.21 o 
   2  19   4        7.38        7.54      0.32 o 
   3  19   4        1.72        3.33      0.19 o 
  -4  20   4       53.80       47.64      0.65 o 
  -3  20   4        1.41        0.99      0.19 o 
  -2  20   4       66.82       67.69      0.62 o 
  -1  20   4       17.65       19.71      0.35 o 
   0  20   4        0.06        0.00      0.23 o 
   1  20   4        0.88        0.98      0.19 o 
   2  20   4        7.39        6.53      0.33 o 
   3  20   4       12.99       15.55      0.33 o 
  -4  21   4       27.27       21.93      0.47 o 
  -3  21   4       21.71       21.86      0.35 o 
  -2  21   4       29.19       27.61      0.53 o 
  -1  21   4       23.02       22.10      0.46 o 
   0  21   4        0.07        0.08      0.22 o 
   1  21   4       15.87       15.70      0.28 o 
   2  21   4       23.95       22.97      0.43 o 
  -3  22   4       13.55       10.12      0.30 o 
  -2  22   4        8.06        7.36      0.36 o 
  -1  22   4       11.86       10.49      0.33 o 
   0  22   4       27.65       27.14      0.44 o 
   1  22   4        1.57        2.10      0.27 o 
  -2  23   4        6.66        5.54      0.51 o 
  -1  23   4        2.70        1.72      0.27 o 
   0  23   4        7.46        8.30      0.26 o 
  -8   1   5       21.00       24.34      0.69 o 
  -7   1   5      132.00      133.89      2.97 o 
  -6   1   5        0.26        0.77      0.25 o 
  -5   1   5      127.48      130.76      0.94 o 
  -4   1   5      333.99      332.13      1.76 o 
  -3   1   5      160.92      182.39      1.72 o 
  -2   1   5       11.07       12.22      0.48 o 
  -1   1   5     3244.19     3664.41     94.81 o 
   0   1   5      463.92      514.92      9.34 o 
   1   1   5      115.05      118.02      1.91 o 
   2   1   5       11.19       10.96      0.42 o 
   3   1   5       48.55       47.20      0.66 o 
   4   1   5        3.25        2.42      0.27 o 
   5   1   5        0.88        0.62      0.23 o 
   6   1   5        1.80        1.59      0.19 o 
  -8   2   5       33.30       39.22      1.36 o 
  -7   2   5      261.35      263.00     10.12 o 
  -6   2   5      218.54      213.35      1.88 o 
  -5   2   5      199.02      199.06      0.77 o 
  -4   2   5       25.34       27.39      0.55 o 
  -3   2   5       39.38       40.56      0.65 o 
  -2   2   5       16.38       15.04      0.35 o 
  -1   2   5       10.50       12.93      0.42 o 
   0   2   5      284.26      331.53      9.76 o 
   1   2   5      166.51      163.95      1.42 o 
   2   2   5      315.09      297.85      4.96 o 
   3   2   5       87.02       84.30      0.92 o 
   4   2   5       52.79       48.95      0.58 o 
   5   2   5        0.10        0.24      0.21 o 
   6   2   5       25.62       25.48      0.56 o 
  -8   3   5       27.47       24.52      0.36 o 
  -7   3   5       33.43       28.12      0.78 o 
  -6   3   5       73.34       66.64      0.55 o 
  -5   3   5      187.29      185.06      0.99 o 
  -4   3   5       43.21       41.40      0.91 o 
  -3   3   5       17.64       12.69      0.41 o 
  -2   3   5      291.02      281.85      7.61 o 
  -1   3   5      956.86     1081.97     21.19 o 
   0   3   5       62.13       69.96      0.70 o 
   1   3   5       26.00       21.30      1.93 o 
   2   3   5      175.48      163.39      1.89 o 
   3   3   5        0.01        0.13      0.22 o 
   4   3   5       10.68       10.19      0.34 o 
   5   3   5        1.28        0.77      0.24 o 
   6   3   5        2.44        1.52      0.19 o 
  -8   4   5       16.70       20.79      0.48 o 
  -7   4   5       21.50       20.60      0.47 o 
  -6   4   5       69.93       69.14      0.76 o 
  -5   4   5       65.68       63.61      0.54 o 
  -4   4   5      179.77      179.44      1.53 o 
  -3   4   5       20.97       19.68      0.52 o 
  -2   4   5       30.54       28.73      0.68 o 
  -1   4   5      101.65      118.47      2.27 o 
   0   4   5     1187.78     1344.33     35.84 o 
   1   4   5      379.38      378.46      7.39 o 
   2   4   5       22.26       25.39      0.97 o 
   3   4   5        0.33        0.22      0.22 o 
   4   4   5        1.32        1.30      0.31 o 
   5   4   5       96.77       90.84      0.80 o 
   6   4   5        2.02        1.24      0.17 o 
  -8   5   5       21.34       19.80      1.12 o 
  -7   5   5       39.38       43.28      0.85 o 
  -6   5   5      201.94      196.55      1.94 o 
  -5   5   5      294.84      313.50      1.76 o 
  -4   5   5        4.36        4.30      0.37 o 
  -3   5   5       11.28       12.55      0.38 o 
  -2   5   5       99.84      108.95      2.13 o 
  -1   5   5       12.54       14.13      0.43 o 
   0   5   5      852.18      971.65     23.80 o 
   1   5   5      135.44      148.72      4.22 o 
   2   5   5      148.15      152.46      2.03 o 
   3   5   5       34.08       31.09      0.43 o 
   4   5   5        5.44        6.13      0.34 o 
   5   5   5       16.56       10.90      0.47 o 
   6   5   5       11.01       14.27      0.36 o 
  -8   6   5        0.10        0.07      0.14 o 
  -7   6   5       60.23       64.15      1.22 o 
  -6   6   5      889.24      862.24      7.20 o 
  -5   6   5       68.82       72.88      0.50 o 
  -4   6   5      153.64      150.82      1.68 o 
  -3   6   5       61.04       65.85      1.38 o 
  -2   6   5       95.25      112.08      1.87 o 
  -1   6   5       34.32       31.25      0.56 o 
   0   6   5      674.26      722.35      9.37 o 
   1   6   5       36.14       44.72      0.87 o 
   2   6   5      216.93      210.90      2.57 o 
   3   6   5       27.87       30.35      0.63 o 
   4   6   5        1.65        1.68      0.41 o 
   5   6   5        3.57        2.49      0.45 o 
   6   6   5        0.10        0.08      0.29 o 
  -8   7   5       12.26       12.19      0.26 o 
  -7   7   5        0.40        0.38      0.20 o 
  -6   7   5       19.33       18.64      0.43 o 
  -5   7   5      169.05      174.89      1.26 o 
  -4   7   5      255.74      246.42      1.33 o 
  -3   7   5        7.59        7.88      0.67 o 
  -2   7   5      235.85      219.39      4.07 o 
  -1   7   5        2.65        4.06      0.27 o 
   0   7   5      230.55      241.76      1.89 o 
   1   7   5       24.54       25.45      0.90 o 
   2   7   5        3.83        2.70      0.21 o 
   3   7   5      171.53      166.62      1.03 o 
   4   7   5       12.22       11.12      0.41 o 
   5   7   5        1.31        1.56      0.32 o 
  -8   8   5        0.07        0.15      0.15 o 
  -7   8   5        8.27        6.70      0.25 o 
  -6   8   5       90.08       92.88      0.86 o 
  -5   8   5       17.38       17.10      0.27 o 
  -4   8   5       29.55       30.39      0.49 o 
  -3   8   5      100.00      105.60      1.16 o 
  -2   8   5      230.17      232.34      2.25 o 
  -1   8   5        0.01        0.31      0.29 o 
   0   8   5      165.10      169.35      1.62 o 
   1   8   5        0.06        0.44      0.56 o 
   2   8   5       40.95       44.82      0.64 o 
   3   8   5      114.11      111.95      1.33 o 
   4   8   5       50.86       47.52      0.70 o 
   5   8   5       10.31        8.80      0.41 o 
  -7   9   5        6.68        3.92      0.21 o 
  -6   9   5       42.95       34.68      0.46 o 
  -5   9   5      206.57      199.31      0.90 o 
  -4   9   5        2.46        2.43      0.19 o 
  -3   9   5        6.14        7.83      0.41 o 
  -2   9   5        6.48        3.62      0.29 o 
  -1   9   5       49.08       55.22      0.86 o 
   0   9   5       28.34       25.51      0.73 o 
   1   9   5      374.21      406.61      6.22 o 
   2   9   5       22.06       24.67      0.82 o 
   3   9   5       27.18       27.27      0.64 o 
   4   9   5       44.53       37.14      0.59 o 
   5   9   5        0.07        0.00      0.40 o 
  -7  10   5        2.19        2.64      0.18 o 
  -6  10   5      125.40      123.74      0.69 o 
  -5  10   5      224.69      223.97      0.95 o 
  -4  10   5      372.06      380.19      2.02 o 
  -3  10   5       39.92       37.77      0.60 o 
  -2  10   5       29.59       25.87      0.56 o 
  -1  10   5       84.80       90.22      1.63 o 
   0  10   5       50.42       49.27      0.96 o 
   1  10   5        2.52        1.66      0.34 o 
   2  10   5      157.12      150.40      3.48 o 
   3  10   5       25.08       21.26      0.50 o 
   4  10   5       74.27       69.11      1.45 o 
   5  10   5        0.91       -0.01      0.25 o 
  -7  11   5       18.28       17.89      0.27 o 
  -6  11   5       11.16       11.74      0.27 o 
  -5  11   5       91.38       81.57      0.59 o 
  -4  11   5      372.54      381.62      1.34 o 
  -3  11   5      168.48      170.99      1.36 o 
  -2  11   5        3.23        3.37      0.20 o 
  -1  11   5        0.78        1.33      0.24 o 
   0  11   5      170.07      170.67      4.22 o 
   1  11   5       49.73       60.98      1.81 o 
   2  11   5        0.95        1.91      0.29 o 
   3  11   5        6.58        6.85      0.37 o 
   4  11   5        0.48        0.48      0.33 o 
   5  11   5        0.66        0.41      0.24 o 
  -7  12   5        1.48        1.04      0.22 o 
  -6  12   5       51.46       58.10      0.47 o 
  -5  12   5        7.10        7.85      0.26 o 
  -4  12   5       20.69       24.19      0.40 o 
  -3  12   5      372.70      376.33      1.97 o 
  -2  12   5       81.35       84.58      0.61 o 
  -1  12   5      152.40      155.26      1.04 o 
   0  12   5        1.98        1.45      0.24 o 
   1  12   5        6.32        5.08      0.27 o 
   2  12   5        2.47        2.66      0.29 o 
   3  12   5        4.25        3.77      0.31 o 
   4  12   5        3.31        3.50      0.36 o 
   5  12   5        0.00        0.03      0.14 o 
  -7  13   5       28.89       33.26      0.66 o 
  -6  13   5       51.05       56.43      0.47 o 
  -5  13   5        7.27        9.99      0.43 o 
  -4  13   5       12.35       14.28      0.43 o 
  -3  13   5        6.03        4.94      0.30 o 
  -2  13   5       55.59       54.85      0.51 o 
  -1  13   5       42.04       41.44      0.46 o 
   0  13   5       27.63       25.59      0.64 o 
   1  13   5       22.71       25.77      0.45 o 
   2  13   5        7.17        6.14      0.67 o 
   3  13   5       11.57       12.20      0.33 o 
   4  13   5       42.76       37.40      1.09 o 
  -6  14   5       46.89       45.64      0.54 o 
  -5  14   5      106.71      107.37      1.30 o 
  -4  14   5        3.67        2.88      0.27 o 
  -3  14   5      177.63      176.18      1.01 o 
  -2  14   5       10.02       10.89      0.35 o 
  -1  14   5       65.24       64.10      0.65 o 
   0  14   5       51.91       60.14      0.64 o 
   1  14   5       63.67       58.36      0.50 o 
   2  14   5       17.88       15.36      0.37 o 
   3  14   5        3.10        2.66      0.28 o 
   4  14   5        0.14        0.17      0.22 o 
  -6  15   5        1.87        3.13      0.24 o 
  -5  15   5       22.58       20.87      0.44 o 
  -4  15   5       53.72       52.98      0.50 o 
  -3  15   5       22.46       22.62      0.35 o 
  -2  15   5      101.56       97.84      0.71 o 
  -1  15   5      199.08      190.65      1.12 o 
   0  15   5       29.07       36.53      0.47 o 
   1  15   5       38.78       35.70      0.60 o 
   2  15   5        3.54        3.85      0.23 o 
   3  15   5       15.97       14.96      0.33 o 
   4  15   5        1.66        0.85      0.20 o 
  -6  16   5       15.43       15.98      0.32 o 
  -5  16   5       16.26       19.09      0.34 o 
  -4  16   5       18.21       17.45      0.40 o 
  -3  16   5      102.84      103.38      0.63 o 
  -2  16   5        1.43        1.98      0.25 o 
  -1  16   5       21.98       21.21      0.35 o 
   0  16   5        1.42        1.59      0.22 o 
   1  16   5        4.65        3.40      0.22 o 
   2  16   5        2.94        3.35      0.21 o 
   3  16   5        3.00        3.01      0.21 o 
   4  16   5        2.91        4.45      0.20 o 
  -5  17   5       11.16       13.53      0.43 o 
  -4  17   5      120.31      120.32      1.63 o 
  -3  17   5       14.66       14.53      0.28 o 
  -2  17   5       92.50       92.19      0.74 o 
  -1  17   5        2.40        2.75      0.23 o 
   0  17   5        7.14        5.87      0.27 o 
   1  17   5        7.10        6.87      0.24 o 
   2  17   5       15.27       15.52      0.34 o 
   3  17   5        3.53        3.33      0.24 o 
  -5  18   5        0.12        0.20      0.35 o 
  -4  18   5       29.66       29.69      0.50 o 
  -3  18   5       17.61       16.97      0.42 o 
  -2  18   5       37.42       36.96      0.44 o 
  -1  18   5       21.52       22.18      0.37 o 
   0  18   5        3.71        4.51      0.25 o 
   1  18   5        1.01        0.52      0.22 o 
   2  18   5       26.89       25.75      0.52 o 
   3  18   5        0.07        0.01      0.17 o 
  -5  19   5        0.54        1.07      0.34 o 
  -4  19   5        5.38        4.72      0.24 o 
  -3  19   5       24.22       23.86      0.55 o 
  -2  19   5       28.34       30.76      0.40 o 
  -1  19   5       49.88       47.08      0.55 o 
   0  19   5        2.83        3.15      0.23 o 
   1  19   5       39.21       37.55      0.41 o 
   2  19   5        0.88        0.53      0.24 o 
  -4  20   5       28.59       29.74      1.34 o 
  -3  20   5       60.35       54.64      1.33 o 
  -2  20   5       34.16       33.95      0.51 o 
  -1  20   5       61.85       64.66      0.96 o 
   0  20   5        0.98        1.06      0.22 o 
   1  20   5       32.59       35.13      0.44 o 
   2  20   5        0.63        0.46      0.21 o 
  -3  21   5        5.08        4.15      0.28 o 
  -2  21   5        0.59        0.64      0.29 o 
  -1  21   5        7.96        9.89      0.28 o 
   0  21   5        6.71        9.27      0.26 o 
   1  21   5        7.10        6.99      0.43 o 
  -2  22   5        0.40        0.26      0.23 o 
  -1  22   5        0.13        0.01      0.19 o 
   0  22   5        0.21        0.01      0.17 o 
  -8   0   6        0.20        0.17      0.25 o 
  -7   0   6       36.63       36.39      2.20 o 
  -6   0   6        8.43        8.09      0.67 o 
  -5   0   6      483.69      493.71      1.88 o 
  -4   0   6      484.36      467.53      4.12 o 
  -3   0   6       83.27       71.81      1.27 o 
  -2   0   6        1.83        2.58      0.37 o 
  -1   0   6      853.13      946.21      6.14 o 
   0   0   6        5.97        2.60      0.39 o 
   1   0   6      562.49      569.92      7.56 o 
   2   0   6       57.23       52.65      1.09 o 
   3   0   6        0.27       -0.11      0.53 o 
   4   0   6        2.18        2.00      0.55 o 
  -8   1   6        2.29        1.44      0.19 o 
  -7   1   6        2.19        3.19      0.25 o 
  -6   1   6        0.97        0.88      0.30 o 
  -5   1   6       99.03      103.79      1.01 o 
  -4   1   6        1.15        2.16      0.21 o 
  -3   1   6        1.19        0.94      0.24 o 
  -2   1   6        2.26        1.60      0.25 o 
  -1   1   6      159.06      163.71      1.33 o 
   0   1   6       23.21       22.60      0.51 o 
   1   1   6       10.92       11.56      0.43 o 
   2   1   6      252.02      245.98      1.49 o 
   3   1   6       55.72       57.62      0.94 o 
   4   1   6        2.63        1.59      0.49 o 
   5   1   6       32.36       29.40      0.50 o 
  -8   2   6       17.37       19.64      0.82 o 
  -7   2   6       28.59       29.08      0.47 o 
  -6   2   6      173.77      178.24      1.04 o 
  -5   2   6        9.85       10.18      0.27 o 
  -4   2   6      300.91      299.10      1.54 o 
  -3   2   6       54.99       46.82      1.37 o 
  -2   2   6       86.73      100.86      1.68 o 
  -1   2   6       48.16       47.90      1.22 o 
   0   2   6        0.00        0.06      0.26 o 
   1   2   6       34.39       33.92      0.85 o 
   2   2   6      626.78      643.16      7.61 o 
   3   2   6      114.31      113.62      2.28 o 
   4   2   6        1.20        1.09      0.27 o 
   5   2   6        2.22        2.78      0.40 o 
  -8   3   6       17.32       15.80      0.52 o 
  -7   3   6       15.40       14.58      0.35 o 
  -6   3   6       37.13       37.43      0.43 o 
  -5   3   6       85.36       87.61      0.83 o 
  -4   3   6       77.80       78.17      0.62 o 
  -3   3   6       48.35       45.57      0.91 o 
  -2   3   6       13.27       15.51      0.47 o 
  -1   3   6        3.25        5.04      0.33 o 
   0   3   6      186.95      193.57      5.62 o 
   1   3   6      257.14      259.62      4.45 o 
   2   3   6       24.50       28.01      0.75 o 
   3   3   6       31.25       33.73      1.61 o 
   4   3   6        9.03        8.06      0.42 o 
   5   3   6        2.46        2.12      0.27 o 
  -8   4   6        0.00        0.05      0.14 o 
  -7   4   6       13.34       10.41      0.27 o 
  -6   4   6       16.81       17.36      0.44 o 
  -5   4   6       16.89       15.67      0.37 o 
  -4   4   6        0.26        0.95      0.20 o 
  -3   4   6       23.13       23.67      0.78 o 
  -2   4   6      313.92      310.68      2.24 o 
  -1   4   6      113.39      129.90      3.16 o 
   0   4   6       47.13       46.54      3.27 o 
   1   4   6      359.84      373.63     11.89 o 
   2   4   6        9.50       10.66      0.44 o 
   3   4   6       39.81       41.00      0.74 o 
   4   4   6        1.02        1.17      0.31 o 
   5   4   6        0.21        0.02      0.23 o 
  -8   5   6       10.51        9.66      0.23 o 
  -7   5   6        4.76        3.29      0.24 o 
  -6   5   6        3.75        3.61      0.21 o 
  -5   5   6      485.15      476.92      4.10 o 
  -4   5   6      553.82      560.63      1.71 o 
  -3   5   6       79.01       73.09      1.40 o 
  -2   5   6      729.86      802.27     26.29 o 
  -1   5   6       74.35       72.83      2.26 o 
   0   5   6       39.00       45.54      2.19 o 
   1   5   6        4.05        4.20      0.28 o 
   2   5   6      540.65      544.21      5.79 o 
   3   5   6       26.79       26.69      0.63 o 
   4   5   6       60.71       63.70      0.85 o 
   5   5   6       20.01       20.31      0.67 o 
  -8   6   6        2.30        3.21      0.16 o 
  -7   6   6       21.40       22.24      0.58 o 
  -6   6   6      134.64      144.51      1.35 o 
  -5   6   6       70.26       69.86      0.59 o 
  -4   6   6     1376.17     1365.86      7.20 o 
  -3   6   6        9.93        8.56      0.41 o 
  -2   6   6      219.91      235.52      2.81 o 
  -1   6   6       12.15       14.50      0.58 o 
   0   6   6        8.71        8.25      1.77 o 
   1   6   6      161.22      167.39      2.75 o 
   2   6   6      350.99      355.58      5.85 o 
   3   6   6        0.94        0.71      0.27 o 
   4   6   6       37.29       35.34      0.65 o 
   5   6   6        0.00        0.26      0.37 o 
  -7   7   6       41.49       47.09      0.59 o 
  -6   7   6        8.48        8.15      0.25 o 
  -5   7   6       73.56       71.96      0.54 o 
  -4   7   6      603.91      603.80      1.95 o 
  -3   7   6        5.73        6.10      0.37 o 
  -2   7   6       81.72       86.80      2.03 o 
  -1   7   6       77.62       77.20      1.22 o 
   0   7   6       66.44       60.25      0.71 o 
   1   7   6        1.25        0.95      0.27 o 
   2   7   6        4.97        5.38      0.42 o 
   3   7   6       43.25       43.83      0.63 o 
   4   7   6        8.26        8.29      0.62 o 
   5   7   6        0.14       -0.04      0.22 o 
  -7   8   6        0.05       -0.03      0.19 o 
  -6   8   6       12.65       15.39      0.28 o 
  -5   8   6        3.78        4.17      0.21 o 
  -4   8   6       10.21       11.68      0.51 o 
  -3   8   6      248.46      260.08      1.32 o 
  -2   8   6      245.35      254.30      1.92 o 
  -1   8   6      153.03      155.33      1.73 o 
   0   8   6        3.72        4.56      0.30 o 
   1   8   6        7.44        9.22      0.43 o 
   2   8   6      120.81      118.71      1.95 o 
   3   8   6        0.01        0.61      0.34 o 
   4   8   6       33.18       35.76      0.95 o 
   5   8   6        4.64        3.75      0.47 o 
  -7   9   6        2.68        1.94      0.17 o 
  -6   9   6        7.46        6.92      0.40 o 
  -5   9   6      333.57      346.35      1.23 o 
  -4   9   6      690.65      716.12      3.91 o 
  -3   9   6     1096.83     1102.18      8.03 o 
  -2   9   6      539.16      539.88      2.98 o 
  -1   9   6       41.73       41.74      1.04 o 
   0   9   6      241.12      243.55      2.57 o 
   1   9   6       85.55       89.31      1.06 o 
   2   9   6       16.14       14.25      0.48 o 
   3   9   6      176.66      164.51      2.00 o 
   4   9   6       96.84       92.39      1.18 o 
  -7  10   6       10.16        9.50      0.28 o 
  -6  10   6      216.87      215.22      3.39 o 
  -5  10   6        3.11        2.52      0.23 o 
  -4  10   6       24.96       23.63      0.64 o 
  -3  10   6      485.69      478.32      5.28 o 
  -2  10   6       71.63       69.94      0.77 o 
  -1  10   6      213.16      215.73      3.18 o 
   0  10   6        5.31        6.31      0.36 o 
   1  10   6      177.80      174.33      3.54 o 
   2  10   6       21.23       19.39      0.45 o 
   3  10   6       10.92       12.84      0.48 o 
   4  10   6       35.02       31.96      0.45 o 
  -7  11   6        4.81        3.90      0.27 o 
  -6  11   6      200.74      204.67      1.67 o 
  -5  11   6       13.26       14.69      0.32 o 
  -4  11   6       21.24       22.36      0.63 o 
  -3  11   6      894.42      905.04      3.10 o 
  -2  11   6        0.49        0.80      0.31 o 
  -1  11   6        0.74        0.82      0.25 o 
   0  11   6      400.86      419.69      2.92 o 
   1  11   6        0.24        0.42      0.34 o 
   2  11   6        0.24        0.10      0.51 o 
   3  11   6      124.38      122.46      1.89 o 
   4  11   6        3.06        2.04      0.22 o 
  -7  12   6       19.89       25.75      1.26 o 
  -6  12   6        3.57        3.83      0.26 o 
  -5  12   6       27.91       33.33      0.69 o 
  -4  12   6       14.73       15.37      0.55 o 
  -3  12   6      406.40      410.93      1.76 o 
  -2  12   6       11.95       12.67      0.52 o 
  -1  12   6      185.48      202.32      1.30 o 
   0  12   6       74.49       68.85      1.30 o 
   1  12   6       14.88       16.79      0.43 o 
   2  12   6       11.64       10.79      0.48 o 
   3  12   6       16.20       17.12      0.50 o 
   4  12   6        1.94        1.72      0.24 o 
  -6  13   6       23.01       27.00      0.41 o 
  -5  13   6       23.40       22.93      0.46 o 
  -4  13   6      136.93      139.58      1.79 o 
  -3  13   6      227.81      242.15      1.38 o 
  -2  13   6      205.24      206.41      3.56 o 
  -1  13   6       25.01       25.36      0.44 o 
   0  13   6        0.09        0.62      0.23 o 
   1  13   6       13.78       16.26      0.43 o 
   2  13   6       16.32       14.04      0.57 o 
   3  13   6       97.28       95.22      1.78 o 
   4  13   6        0.80        0.28      0.16 o 
  -6  14   6      118.29      117.90      0.89 o 
  -5  14   6       70.60       76.93      0.86 o 
  -4  14   6        8.52       11.13      2.11 o 
  -3  14   6       75.77       81.46      0.83 o 
  -2  14   6      203.92      199.47      1.52 o 
  -1  14   6      195.56      202.37      1.28 o 
   0  14   6        9.86       10.03      0.30 o 
   1  14   6       25.13       20.49      0.36 o 
   2  14   6       68.33       60.66      0.75 o 
   3  14   6        8.32        6.18      0.28 o 
  -6  15   6       69.21       65.77      0.62 o 
  -5  15   6        5.49        5.56      0.56 o 
  -4  15   6       38.26       38.48      0.63 o 
  -3  15   6       71.60       71.53      1.04 o 
  -2  15   6       83.52       85.83      0.68 o 
  -1  15   6       94.81       97.75      0.63 o 
   0  15   6      588.11      585.59      1.61 o 
   1  15   6        5.17        4.48      0.28 o 
   2  15   6       22.63       19.62      0.36 o 
   3  15   6       34.29       32.46      0.55 o 
  -5  16   6        7.40        7.10      0.29 o 
  -4  16   6        5.47        6.74      0.27 o 
  -3  16   6       21.66       21.70      0.41 o 
  -2  16   6       76.58       83.07      0.63 o 
  -1  16   6       28.44       27.76      0.41 o 
   0  16   6       26.27       22.56      0.37 o 
   1  16   6       20.68       23.87      0.55 o 
   2  16   6        2.21        2.66      0.21 o 
   3  16   6       13.83       13.67      0.38 o 
  -5  17   6       19.42       22.87      0.63 o 
  -4  17   6        0.11        0.18      0.22 o 
  -3  17   6       29.39       31.65      0.44 o 
  -2  17   6        2.50        2.77      0.23 o 
  -1  17   6        6.76        6.79      0.26 o 
   0  17   6       33.74       33.90      0.41 o 
   1  17   6        0.41        0.75      0.23 o 
   2  17   6        0.09        0.13      0.22 o 
  -4  18   6        4.58        5.06      0.29 o 
  -3  18   6        9.59        9.99      0.46 o 
  -2  18   6        0.17        0.32      0.19 o 
  -1  18   6       16.75       18.42      0.37 o 
   0  18   6        0.04        0.28      0.18 o 
   1  18   6        0.07        0.46      0.21 o 
   2  18   6       16.21       12.82      0.33 o 
  -4  19   6        8.74        9.01      0.32 o 
  -3  19   6        4.74        3.93      0.26 o 
  -2  19   6       12.25       10.49      0.24 o 
  -1  19   6       72.63       65.66      0.55 o 
   0  19   6       29.14       26.00      0.42 o 
   1  19   6       27.65       22.43      0.35 o 
  -3  20   6        6.83        4.90      0.23 o 
  -2  20   6       18.56       20.81      0.47 o 
  -1  20   6       71.88       66.76      0.51 o 
   0  20   6       17.78       20.77      0.29 o 
  -8   1   7        0.16        0.14      0.14 o 
  -7   1   7       53.59       55.99      1.38 o 
  -6   1   7       51.79       51.70      0.65 o 
  -5   1   7      502.34      507.34      2.18 o 
  -4   1   7      310.61      310.54      1.28 o 
  -3   1   7       19.28       18.97      0.47 o 
  -2   1   7        7.98       11.02      0.37 o 
  -1   1   7       85.27       88.05      0.78 o 
   0   1   7      145.39      147.95      1.17 o 
   1   1   7     2013.50     2015.65      3.92 o 
   2   1   7        3.13        2.42      0.32 o 
   3   1   7        8.82       10.80      0.70 o 
   4   1   7        0.02       -0.05      0.27 o 
  -8   2   7       17.15       16.00      1.07 o 
  -7   2   7       10.33       10.15      0.26 o 
  -6   2   7        0.20        0.38      0.21 o 
  -5   2   7      487.88      471.52      1.71 o 
  -4   2   7       17.27       21.94      0.35 o 
  -3   2   7       15.01       13.85      0.42 o 
  -2   2   7        9.56       10.77      0.34 o 
  -1   2   7        5.30        4.75      0.35 o 
   0   2   7       85.39       85.85      1.01 o 
   1   2   7       15.28       16.44      0.45 o 
   2   2   7       12.99       11.89      0.51 o 
   3   2   7        2.44        3.52      0.38 o 
   4   2   7        1.87        1.82      0.24 o 
  -7   3   7        0.01        0.16      0.19 o 
  -6   3   7       22.25       22.78      0.37 o 
  -5   3   7      421.36      409.49      2.03 o 
  -4   3   7       34.88       32.27      0.56 o 
  -3   3   7        8.31        7.39      0.44 o 
  -2   3   7       50.15       47.38      0.54 o 
  -1   3   7       33.66       31.96      0.55 o 
   0   3   7       59.70       57.30      1.03 o 
   1   3   7      634.72      622.05      2.61 o 
   2   3   7       22.59       23.53      0.62 o 
   3   3   7       84.07       79.80      0.98 o 
   4   3   7        2.82        4.11      0.26 o 
  -7   4   7       54.30       52.83      0.93 o 
  -6   4   7       88.23       85.27      0.69 o 
  -5   4   7      224.26      230.56      1.36 o 
  -4   4   7        2.90        1.74      0.29 o 
  -3   4   7        2.15        2.64      0.23 o 
  -2   4   7      111.76      111.29      1.00 o 
  -1   4   7      344.99      348.66      1.63 o 
   0   4   7      711.21      710.21      8.74 o 
   1   4   7       99.55       97.78      0.88 o 
   2   4   7      128.76      129.11      1.31 o 
   3   4   7        2.16        1.39      0.32 o 
   4   4   7        1.45        1.64      0.29 o 
  -7   5   7        1.76        2.16      0.25 o 
  -6   5   7       40.00       42.86      0.46 o 
  -5   5   7       24.96       24.91      0.52 o 
  -4   5   7      211.53      211.49      1.69 o 
  -3   5   7      107.89      109.51      0.80 o 
  -2   5   7      162.37      163.34      0.91 o 
  -1   5   7      351.87      363.39      2.79 o 
   0   5   7      815.10      825.28     21.02 o 
   1   5   7       11.28       11.87      0.39 o 
   2   5   7      145.04      146.03      1.30 o 
   3   5   7       53.43       48.97      0.62 o 
   4   5   7        0.37       -0.05      0.26 o 
  -7   6   7        6.92        7.01      0.41 o 
  -6   6   7       10.33        9.98      0.31 o 
  -5   6   7       72.19       72.10      0.85 o 
  -4   6   7       30.82       34.59      0.58 o 
  -3   6   7      677.61      650.11      2.52 o 
  -2   6   7       83.04       79.09      0.72 o 
  -1   6   7      137.53      131.57      0.89 o 
   0   6   7      245.53      257.18      1.62 o 
   1   6   7       18.95       18.78      0.45 o 
   2   6   7      111.40      112.58      0.89 o 
   3   6   7       58.84       59.25      0.83 o 
   4   6   7        0.65        0.70      0.26 o 
  -7   7   7        2.35        1.37      0.25 o 
  -6   7   7       98.96      102.19      0.72 o 
  -5   7   7       17.08       17.26      0.37 o 
  -4   7   7       99.21       96.25      0.87 o 
  -3   7   7      221.46      215.52      2.15 o 
  -2   7   7       35.01       29.49      0.55 o 
  -1   7   7       33.60       32.72      0.55 o 
   0   7   7       25.09       26.96      0.90 o 
   1   7   7        8.88        6.30      0.43 o 
   2   7   7        0.20        0.39      0.26 o 
   3   7   7       27.95       31.93      0.62 o 
   4   7   7        0.36        0.47      0.26 o 
  -7   8   7        3.58        4.66      0.41 o 
  -6   8   7      145.43      148.21      0.98 o 
  -5   8   7        6.21        6.51      0.28 o 
  -4   8   7       56.10       59.95      0.89 o 
  -3   8   7      117.87      120.76      1.21 o 
  -2   8   7      164.57      173.51      2.87 o 
  -1   8   7       59.22       57.73      1.14 o 
   0   8   7      577.97      574.59      3.54 o 
   1   8   7       39.25       43.39      1.47 o 
   2   8   7       25.45       30.04      0.59 o 
   3   8   7       30.56       32.77      0.60 o 
   4   8   7        2.46        3.31      0.34 o 
  -7   9   7        0.05        0.42      0.32 o 
  -6   9   7        0.05        0.07      0.23 o 
  -5   9   7       35.79       33.19      0.53 o 
  -4   9   7      253.75      254.13      1.40 o 
  -3   9   7        1.80        1.32      0.35 o 
  -2   9   7      119.76      124.11      1.18 o 
  -1   9   7       61.95       62.03      0.85 o 
   0   9   7       94.97       99.15      1.49 o 
   1   9   7      121.39      127.06      1.24 o 
   2   9   7       45.50       48.16      1.37 o 
   3   9   7       13.16       11.42      0.36 o 
   4   9   7        6.27        5.14      0.32 o 
  -7  10   7        4.33        4.27      0.65 o 
  -6  10   7       23.59       24.90      0.58 o 
  -5  10   7      120.37      118.14      1.12 o 
  -4  10   7       16.36       16.67      1.04 o 
  -3  10   7      241.60      241.00      2.55 o 
  -2  10   7      606.71      598.25      2.49 o 
  -1  10   7      330.17      327.65      2.11 o 
   0  10   7       48.52       47.67      1.04 o 
   1  10   7        3.82        4.49      0.55 o 
   2  10   7        1.18        1.28      0.24 o 
   3  10   7        0.00        0.02      0.22 o 
  -6  11   7       37.27       36.95      0.59 o 
  -5  11   7       79.02       75.79      0.90 o 
  -4  11   7       48.05       44.97      0.80 o 
  -3  11   7        0.48        0.54      0.36 o 
  -2  11   7      124.94      126.06      1.76 o 
  -1  11   7       83.87       76.54      1.40 o 
   0  11   7      193.10      191.32      2.00 o 
   1  11   7        3.66        2.52      0.34 o 
   2  11   7        2.22        1.81      0.23 o 
   3  11   7       56.27       50.32      0.47 o 
  -6  12   7        0.46        0.42      0.19 o 
  -5  12   7       23.36       23.72      0.48 o 
  -4  12   7        2.35        2.66      0.64 o 
  -3  12   7      286.86      295.40      1.77 o 
  -2  12   7        6.49        8.14      0.83 o 
  -1  12   7        4.10        3.22      0.32 o 
   0  12   7       17.49       16.13      0.48 o 
   1  12   7       64.34       66.53      0.82 o 
   2  12   7       89.34       94.01      0.92 o 
   3  12   7       35.10       33.50      3.02 o 
  -6  13   7        1.31        1.08      0.18 o 
  -5  13   7       15.64       17.58      0.55 o 
  -4  13   7       43.83       46.50      0.63 o 
  -3  13   7       21.13       19.66      0.56 o 
  -2  13   7       26.78       30.08      0.68 o 
  -1  13   7        0.07        0.33      0.27 o 
   0  13   7       56.53       57.89      0.73 o 
   1  13   7       31.41       30.73      0.58 o 
   2  13   7        1.70        2.08      0.22 o 
   3  13   7       43.11       36.87      3.57 o 
  -6  14   7        0.43        0.09      0.19 o 
  -5  14   7       23.67       20.25      0.35 o 
  -4  14   7       26.57       24.92      0.41 o 
  -3  14   7       19.79       24.29      0.47 o 
  -2  14   7      135.06      135.12      1.18 o 
  -1  14   7      163.29      163.13      0.93 o 
   0  14   7       23.76       23.13      0.39 o 
   1  14   7      103.57      104.73      1.39 o 
   2  14   7       17.39       17.31      0.33 o 
  -5  15   7        0.36        1.01      0.22 o 
  -4  15   7        7.16        6.52      0.26 o 
  -3  15   7       69.65       71.33      0.95 o 
  -2  15   7       16.61       16.70      0.37 o 
  -1  15   7       34.36       35.46      0.46 o 
   0  15   7      131.54      137.04      1.09 o 
   1  15   7       12.92       16.18      0.35 o 
   2  15   7       24.32       26.80      0.42 o 
  -5  16   7       12.92       12.86      0.64 o 
  -4  16   7       16.18       20.35      0.38 o 
  -3  16   7        0.06        0.40      0.21 o 
  -2  16   7        0.22        0.34      0.22 o 
  -1  16   7        9.39       10.97      0.26 o 
   0  16   7       64.15       56.84      0.50 o 
   1  16   7       13.80       12.97      0.30 o 
  -4  17   7       16.06       17.33      0.32 o 
  -3  17   7       12.82       12.76      0.28 o 
  -2  17   7      101.43      104.85      0.79 o 
  -1  17   7       31.16       34.25      0.41 o 
   0  17   7       33.81       32.55      0.63 o 
   1  17   7       24.16       23.44      0.57 o 
  -3  18   7       46.43       52.03      0.60 o 
  -2  18   7        8.66        8.64      0.25 o 
  -1  18   7       21.64       18.90      0.30 o 
   0  18   7        2.58        2.53      0.31 o 
  -2  19   7        3.69        2.92      0.22 o 
  -1  19   7       16.96       18.26      0.31 o 
  -7   0   8        1.26        1.02      0.40 o 
  -6   0   8       11.32       15.49      0.71 o 
  -5   0   8      186.31      163.70      1.56 o 
  -4   0   8     1074.82     1011.01      4.49 o 
  -3   0   8       54.78       44.50      1.12 o 
  -2   0   8       25.42       18.16      0.79 o 
  -1   0   8        1.20        0.31      0.51 o 
   0   0   8        0.53        3.13      0.54 o 
   1   0   8       26.35       27.45      0.92 o 
   2   0   8     1493.39     1537.84      5.76 o 
   3   0   8      383.17      424.27      2.68 o 
  -7   1   8        1.13        2.34      0.29 o 
  -6   1   8       30.11       30.50      0.64 o 
  -5   1   8        3.43        3.99      0.27 o 
  -4   1   8      185.36      167.52      0.97 o 
  -3   1   8      152.85      123.85      1.09 o 
  -2   1   8       12.56       12.18      0.48 o 
  -1   1   8        0.43        0.88      0.34 o 
   0   1   8        6.99        7.73      0.45 o 
   1   1   8      131.85      139.86      1.95 o 
   2   1   8       34.74       38.44      0.72 o 
   3   1   8        0.00        0.70      0.28 o 
  -7   2   8        0.22        0.09      0.28 o 
  -6   2   8       72.81       74.46      1.14 o 
  -5   2   8       76.71       80.33      0.81 o 
  -4   2   8        5.72        6.68      0.36 o 
  -3   2   8        0.05       -0.07      0.25 o 
  -2   2   8      113.56       99.54      1.83 o 
  -1   2   8       20.26       24.60      0.62 o 
   0   2   8        0.13       -0.04      0.34 o 
   1   2   8       30.80       33.39      0.71 o 
   2   2   8        0.00        0.57      0.32 o 
   3   2   8        0.26        0.37      0.26 o 
  -7   3   8        0.76        0.11      0.24 o 
  -6   3   8       20.54       18.75      0.35 o 
  -5   3   8      319.80      314.89      1.54 o 
  -4   3   8       10.00       12.70      0.42 o 
  -3   3   8       23.18       21.16      0.58 o 
  -2   3   8        7.84        7.77      0.58 o 
  -1   3   8        9.75       10.60      0.94 o 
   0   3   8       13.20       11.25      0.49 o 
   1   3   8       94.67       96.97      1.10 o 
   2   3   8       30.06       33.44      0.66 o 
   3   3   8       10.06       10.38      0.37 o 
  -7   4   8        7.00        6.94      0.23 o 
  -6   4   8        2.44        1.77      0.21 o 
  -5   4   8        0.56        0.80      0.27 o 
  -4   4   8      398.56      380.41      2.71 o 
  -3   4   8       26.27       23.75      0.59 o 
  -2   4   8        0.04        0.49      0.32 o 
  -1   4   8       14.91       15.26      0.86 o 
   0   4   8        9.24        9.83      0.46 o 
   1   4   8      252.42      260.34      1.72 o 
   2   4   8      304.85      320.53      3.03 o 
   3   4   8      137.73      143.89      1.56 o 
  -7   5   8        7.27        5.31      0.34 o 
  -6   5   8        3.28        4.28      0.24 o 
  -5   5   8      283.97      274.86      1.75 o 
  -4   5   8      214.95      210.85      1.26 o 
  -3   5   8      202.27      179.50      1.41 o 
  -2   5   8       46.90       44.05      0.74 o 
  -1   5   8       13.71       15.47      0.51 o 
   0   5   8        0.22        0.35      0.32 o 
   1   5   8      521.36      527.43      5.47 o 
   2   5   8       39.61       43.05      1.04 o 
   3   5   8       11.73       13.07      0.56 o 
  -7   6   8       18.86       20.37      0.37 o 
  -6   6   8        4.09        3.69      0.27 o 
  -5   6   8        2.07        2.81      0.24 o 
  -4   6   8        1.83        1.61      0.28 o 
  -3   6   8      154.21      156.98      1.30 o 
  -2   6   8      158.66      144.56      1.03 o 
  -1   6   8       21.48       26.78      0.90 o 
   0   6   8        0.52        0.99      0.31 o 
   1   6   8      303.93      318.55      1.78 o 
   2   6   8       35.24       33.97      0.91 o 
   3   6   8        0.36        0.67      0.35 o 
  -7   7   8        3.02        5.95      0.35 o 
  -6   7   8        0.33        0.43      0.21 o 
  -5   7   8       41.92       36.42      0.52 o 
  -4   7   8        4.90        4.63      0.30 o 
  -3   7   8       33.56       31.83      0.63 o 
  -2   7   8        4.62        3.45      0.42 o 
  -1   7   8        4.75        3.36      0.51 o 
   0   7   8       71.17       78.17      1.39 o 
   1   7   8       27.42       31.27      0.93 o 
   2   7   8        2.17        2.47      0.44 o 
   3   7   8        1.76        2.72      0.35 o 
  -6   8   8        0.26        0.22      0.20 o 
  -5   8   8        3.07        3.08      0.27 o 
  -4   8   8       21.51       21.73      0.56 o 
  -3   8   8       10.52        9.94      0.76 o 
  -2   8   8       31.15       29.35      0.64 o 
  -1   8   8       50.35       43.26      1.04 o 
   0   8   8       94.19       97.68      1.49 o 
   1   8   8       27.11       24.51      0.82 o 
   2   8   8        1.77        2.07      0.41 o 
   3   8   8        1.46        0.97      0.28 o 
  -6   9   8        0.52        0.28      0.18 o 
  -5   9   8        5.27        4.87      0.27 o 
  -4   9   8      102.22      102.77      0.90 o 
  -3   9   8      197.71      195.71      3.74 o 
  -2   9   8        6.06        6.72      0.40 o 
  -1   9   8        2.35        1.67      0.33 o 
   0   9   8       51.49       49.04      1.06 o 
   1   9   8       14.56       14.93      0.65 o 
   2   9   8        8.49        8.45      0.47 o 
   3   9   8       48.97       44.78      0.64 o 
  -6  10   8        2.19        2.01      0.26 o 
  -5  10   8        1.04        1.73      0.77 o 
  -4  10   8       35.25       36.38      0.52 o 
  -3  10   8       54.34       54.66      0.78 o 
  -2  10   8       12.87       11.78      0.37 o 
  -1  10   8        5.08        6.80      0.38 o 
   0  10   8       20.94       23.56      0.51 o 
   1  10   8       15.79       17.74      0.45 o 
   2  10   8        1.59        1.43      0.31 o 
  -6  11   8       20.95       22.41      0.41 o 
  -5  11   8        0.93        0.80      0.27 o 
  -4  11   8        6.04        5.86      0.39 o 
  -3  11   8        0.82        0.83      0.51 o 
  -2  11   8       48.50       50.50      0.77 o 
   0  11   8      112.66      108.67      0.93 o 
   1  11   8        0.01       -0.16      0.23 o 
   2  11   8        9.78       12.28      0.35 o 
  -5  12   8        5.55        4.79      0.26 o 
  -4  12   8       64.10       61.84      0.80 o 
  -3  12   8       20.81       22.83      0.58 o 
  -2  12   8       18.49       20.94      0.54 o 
  -1  12   8        0.14        0.04      0.47 o 
   0  12   8        4.29        2.55      0.32 o 
   1  12   8        0.93        1.11      0.27 o 
   2  12   8        6.67        5.93      0.39 o 
  -5  13   8        0.53        0.85      0.18 o 
  -4  13   8        9.67       11.44      0.91 o 
  -3  13   8        3.56        4.09      0.31 o 
  -2  13   8        4.17        3.56      0.35 o 
  -1  13   8        0.06        0.65      0.32 o 
   0  13   8        8.88        8.92      0.36 o 
   1  13   8        1.45        1.79      0.25 o 
  -5  14   8        0.77        1.02      0.16 o 
  -4  14   8       20.66       22.09      0.38 o 
  -3  14   8       19.33       21.60      0.34 o 
  -2  14   8        1.32        2.47      0.23 o 
  -1  14   8       12.51       12.23      0.34 o 
   0  14   8        0.54        1.90      0.26 o 
   1  14   8       10.45        7.85      0.29 o 
  -4  15   8       11.90       11.72      0.34 o 
  -3  15   8        9.96        9.74      0.25 o 
  -2  15   8       13.32       13.09      0.29 o 
  -1  15   8        0.60        0.36      0.21 o 
   0  15   8       32.42       31.31      1.16 o 
  -3  16   8       51.57       49.65      0.43 o 
  -2  16   8        2.98        3.87      0.20 o 
  -1  16   8       56.64       57.41      1.98 o 
   0  16   8        0.74        0.67      0.18 o 
  -2  17   8       71.49       81.81      0.93 o 
  -6   1   9        0.39        0.80      0.26 o 
  -5   1   9      169.27      187.45      1.37 o 
  -4   1   9       23.09       16.70      0.96 o 
  -3   1   9       25.06       19.27      0.59 o 
  -2   1   9      165.95      148.78      1.69 o 
  -1   1   9        2.35        2.27      0.35 o 
   0   1   9       10.52       10.54      0.45 o 
   1   1   9        1.43        1.03      0.30 o 
   2   1   9        5.15        3.78      0.29 o 
  -6   2   9       53.62       47.89      0.77 o 
  -5   2   9       29.28       29.47      0.56 o 
  -4   2   9       46.84       48.08      0.60 o 
  -3   2   9        0.02        0.12      0.31 o 
  -2   2   9      186.71      156.33      2.52 o 
  -1   2   9        0.02       -0.07      0.32 o 
   0   2   9        6.19        7.30      0.41 o 
   1   2   9        0.31        0.10      0.29 o 
   2   2   9       28.79       27.85      0.50 o 
  -6   3   9        4.87        5.83      0.33 o 
  -5   3   9       75.19       73.44      0.70 o 
  -4   3   9       34.06       40.26      0.68 o 
  -3   3   9       25.87       22.26      0.54 o 
  -2   3   9        3.88        2.93      0.35 o 
  -1   3   9       15.20       14.12      0.49 o 
   0   3   9       55.59       54.62      0.80 o 
   1   3   9        1.14        1.91      0.42 o 
   2   3   9        9.28        9.17      0.50 o 
  -6   4   9       89.78      102.17      0.86 o 
  -5   4   9       10.77       11.27      0.34 o 
  -4   4   9       26.31       25.32      0.46 o 
  -3   4   9       42.69       45.79      0.97 o 
  -2   4   9       98.78       88.12      2.01 o 
  -1   4   9        5.39        4.59      0.37 o 
   0   4   9       43.25       43.66      0.70 o 
   1   4   9        0.76        0.68      0.26 o 
   2   4   9        0.41        0.04      0.33 o 
  -6   5   9        7.99        9.35      0.32 o 
  -5   5   9        4.05        3.42      0.25 o 
  -4   5   9       13.37       12.97      0.37 o 
  -3   5   9       35.35       29.06      0.49 o 
  -2   5   9       38.85       35.66      0.66 o 
  -1   5   9      207.44      192.28      1.39 o 
   0   5   9        2.08        2.66      0.30 o 
   1   5   9        4.89        5.23      0.48 o 
   2   5   9        1.94        1.59      0.34 o 
  -6   6   9       10.98        8.83      0.39 o 
  -5   6   9        0.59        0.59      0.26 o 
  -4   6   9        4.08        4.11      0.34 o 
  -3   6   9        8.57        8.29      0.36 o 
  -2   6   9        3.74        2.27      0.32 o 
  -1   6   9       28.38       22.22      0.79 o 
   0   6   9       36.31       40.26      0.96 o 
   1   6   9       73.46       82.27      1.21 o 
   2   6   9       22.81       26.56      0.63 o 
  -6   7   9       32.58       36.32      0.90 o 
  -5   7   9       29.17       32.28      0.85 o 
  -4   7   9       15.70       13.68      0.45 o 
  -3   7   9        5.27        3.32      0.33 o 
  -2   7   9       10.95       11.46      0.61 o 
  -1   7   9       85.79       81.11      1.31 o 
   0   7   9        5.33        5.13      0.50 o 
   1   7   9        0.80        1.08      0.36 o 
   2   7   9       30.43       28.27      2.79 o 
  -5   8   9        1.02        1.04      0.19 o 
  -4   8   9        1.69        1.19      0.23 o 
  -3   8   9       15.12       13.48      0.61 o 
  -2   8   9        9.37        8.40      0.55 o 
  -1   8   9       55.24       55.71      1.06 o 
   0   8   9       27.41       29.87      0.78 o 
   1   8   9        9.21        8.57      0.46 o 
  -5   9   9        0.63        0.79      0.18 o 
  -4   9   9       30.06       32.00      0.45 o 
  -3   9   9        5.48        5.70      0.46 o 
  -2   9   9        2.40        2.15      0.29 o 
  -1   9   9        2.62        1.55      0.38 o 
   0   9   9       14.49       21.05      0.64 o 
   1   9   9        1.91        1.58      0.31 o 
  -5  10   9        0.08        0.18      0.20 o 
  -4  10   9        6.77        6.52      0.25 o 
  -3  10   9        0.95        1.26      0.34 o 
  -2  10   9       18.96       18.45      0.43 o 
  -1  10   9      165.16      167.98      1.11 o 
   0  10   9      140.22      139.16      1.29 o 
   1  10   9       18.04       21.63      1.29 o 
  -5  11   9        3.28        3.35      0.18 o 
  -4  11   9       13.30       12.43      0.37 o 
  -3  11   9        0.35        0.43      0.40 o 
  -2  11   9        3.80        3.52      0.39 o 
  -1  11   9        2.01        3.97      0.31 o 
   0  11   9       19.37       21.35      0.63 o 
  -4  12   9        7.88        7.91      0.26 o 
  -3  12   9        0.71        0.85      0.26 o 
  -2  12   9        2.93        3.37      0.37 o 
  -1  12   9       14.08       16.75      0.57 o 
   0  12   9       11.39       11.75      0.49 o 
  -4  13   9       15.95       12.88      0.27 o 
  -3  13   9       23.21       20.14      0.35 o 
  -2  13   9       13.82       14.38      0.30 o 
  -1  13   9       60.33       63.78      0.99 o 
  -2  14   9        8.70        9.29      0.23 o 
  -5   0  10       19.06       23.50      0.65 o 
  -4   0  10        2.59        2.74      0.43 o 
  -3   0  10       63.50       67.58      1.14 o 
  -2   0  10        0.24        0.23      0.41 o 
  -1   0  10        8.74        9.77      0.53 o 
   0   0  10        4.03        4.75      0.42 o 
   1   0  10        0.42        0.53      0.28 o 
  -5   1  10        0.47        0.24      0.25 o 
  -4   1  10       17.27       19.18      0.49 o 
  -3   1  10       16.03       12.89      0.43 o 
  -2   1  10        5.37        4.26      0.32 o 
  -1   1  10       19.14       17.69      0.45 o 
   0   1  10       28.40       31.84      0.52 o 
   1   1  10        8.91       11.57      0.31 o 
  -5   2  10        2.36        3.60      0.28 o 
  -4   2  10       12.75       13.44      0.41 o 
  -3   2  10        6.55        5.86      0.35 o 
  -2   2  10        0.44        0.57      0.27 o 
  -1   2  10        9.73        7.80      0.34 o 
   0   2  10        0.29        0.22      0.23 o 
  -5   3  10       57.01       56.78      0.63 o 
  -4   3  10        0.36        0.24      0.25 o 
  -3   3  10        4.40        2.22      0.30 o 
  -2   3  10       20.06       22.66      0.49 o 
  -1   3  10        3.48        3.46      0.31 o 
   0   3  10        4.58        4.89      0.42 o 
  -5   4  10        1.37        1.13      0.35 o 
  -4   4  10        9.65       11.09      0.27 o 
  -3   4  10        0.92        0.05      0.26 o 
  -2   4  10        5.61        4.73      0.31 o 
  -1   4  10        5.79        3.69      0.43 o 
   0   4  10        8.28        9.53      0.47 o 
  -5   5  10       25.36       21.61      0.57 o 
  -4   5  10        1.10        1.73      0.24 o 
  -3   5  10       27.21       24.39      0.73 o 
  -2   5  10       47.41       45.72      0.93 o 
  -1   5  10       10.20        8.90      0.49 o 
   0   5  10        3.73        4.71      0.38 o 
  -5   6  10        1.19        1.37      0.23 o 
  -4   6  10       10.61        9.19      0.41 o 
  -3   6  10        1.88        2.19      0.38 o 
  -2   6  10        7.33        7.20      0.46 o 
  -1   6  10       12.07       11.46      0.52 o 
   0   6  10       14.82       11.97      0.47 o 
  -4   7  10       13.28       14.27      0.34 o 
  -3   7  10        9.30        6.80      0.44 o 
  -2   7  10        7.60        7.75      0.45 o 
  -1   7  10       13.30       15.03      0.53 o 
   0   7  10        0.25        0.69      0.27 o 
  -4   8  10        0.77        0.20      0.18 o 
  -3   8  10       30.77       37.66      0.70 o 
  -2   8  10        0.19        0.42      0.30 o 
  -1   8  10        9.28        9.44      0.29 o 
  -3   9  10        0.10        0.48      0.19 o 
  -2   9  10        0.00       -0.18      0.25 o 
  -1   9  10       33.13       25.77      2.61 o 
  -2  10  10        0.08        0.14      0.29 o 
                                                 
